# Supplementary material for: Transcriptome landscape of Mycoplasma synoviae when exposed to chicken cells
Source: BMC Genomics. 2026 Mar 28;27:449. doi: 10.1186/s12864-026-12748-1 (PMC13151368; doi:10.1186/s12864-026-12748-1)
Supplement: Supplementary file 2 — Supplementary Material 2. [file 12864_2026_12748_MOESM2_ESM.txt]

>NZ_CP011096_predRNA2
GTAAATTAGCTGCAATTATTTCAAAATATTTAGTGTATATTCTAAAATCGCACAAAATTCTCAATAAAATTATATTTTCGTAAAAATTATTAAATAGTCTATTCGTGTTAAATCGTAAAAAAATTACTACATATATACTCTTCGTTAAAAAATAATAATTCTCGTCACGTAAGGATTTTCAACCTTTTCCTTTCTAATTATTAGACATATTTTGTAACAAAAATTCTTTATTTAAATTTTTAACAATAAATATAAAATTGACCTTGTTTTCTTTATTTTCTAGAATTTTTAATTTTTTTTCTAGACTTTTCCTTTAATTTTTTTAAATTGCCGGTCATAATTATATTAATCTTTCGTTTGTATTTTTTTATCAATATTATTTAACCTCCTTTCATTTTGGTTTAGTTAATAAATTTATTTTCTAGAAATAAATTTAATTCACAAAATAATTACTAATAGACAAAATAACTAGTATAAAAAAT
>NZ_CP011096_predRNA9
ATCAGTTTTGGATCGGCCATCATGCCATTATCAAAAACTCTAAGAGCTGCACCTTTGCCTAATGATGTTGTTCCTGGAATTGTATTAATTGTATCATGTGATGAAGTAGTATCAAGCGCGATTGCAATATCAGGATCTACTAGCGAGGTGCTAGTTATAGCTCCTCTGGTTCCTACTTCTTCTTGAACAGTTCAAACTAAATATAAATTAACATCTAGTTTTAAATCAGAAACTTCTTTTGCAACTTGTTCTAAAACCGCAACTCCAGCTCTATTATCCATTGCTTTAC
>NZ_CP011096_predRNA10
GTAGAATCACTTCTCACCTGATGGCCAGTAGCCTTGGGTTTTGCTACAATTAAATATATCTTCTTATTTTCACTAAAGATATATTTTATGCAAGAAGTGGTAATAACCACTTTGTTTTTTATCTAGGAGATACT
