# Supplementary material for: Transcriptome landscape of Mycoplasma synoviae when exposed to chicken cells
Source: BMC Genomics. 2026 Mar 28;27:449. doi: 10.1186/s12864-026-12748-1 (PMC13151368; doi:10.1186/s12864-026-12748-1)
Supplement: Supplementary file 3 — Supplementary Material 3. [file 12864_2026_12748_MOESM3_ESM.xlsx]

## Sheet: NZ_CP011096.Operon
Operon	Start	Stop	Strand	Number_of_Genes	Genes
Operon_001	45	1581	+	1	VY93_RS00005
Operon_002	1582	2948	+	2	VY93_RS00010,VY93_RS00015
Operon_003	10442	2971	-	4	VY93_RS00020,VY93_RS00025,VY93_RS00030,VY93_RS00035
Operon_004	10335	10991	+	1	VY93_RS00040
Operon_005	10992	11066	+	1	VY93_RS00045
Operon_006	11070	11145	+	1	VY93_RS00050
Operon_007	11149	11224	+	1	VY93_RS00055
Operon_008	11226	11301	+	1	VY93_RS00060
Operon_009	11307	11391	+	1	VY93_RS00065
Operon_010	13371	11946	-	1	VY93_RS00070
Operon_011	13476	17088	+	6	VY93_RS00075,VY93_RS00080,VY93_RS00085,VY93_RS00090,VY93_RS00095,VY93_RS00100
Operon_012	19910	16571	-	4	VY93_RS00105,VY93_RS00110,VY93_RS00115,VY93_RS00120
Operon_013	18401	22679	+	2	VY93_RS00125,VY93_RS00130
Operon_014	25820	21909	-	2	VY93_RS00135,VY93_RS00140
Operon_015	27086	26238	-	1	VY93_RS00145
Operon_016	27312	34517	+	8	VY93_RS00150,VY93_RS00155,VY93_RS00160,VY93_RS00165,VY93_RS00170,VY93_RS00175,VY93_RS00180,VY93_RS00185
Operon_017	36671	35880	-	1	VY93_RS00190
Operon_018	38853	37810	-	1	VY93_RS00200
Operon_019	40316	38993	-	2	VY93_RS00205,VY93_RS00210
Operon_020	40734	42068	+	1	VY93_RS00215
Operon_021	42504	41817	-	1	VY93_RS00220
Operon_022	45249	42505	-	2	VY93_RS00225,VY93_RS00230
Operon_023	45869	45250	-	1	VY93_RS00235
Operon_024	48432	45842	-	2	VY93_RS00240,VY93_RS00245
Operon_025	48989	48639	-	1	VY93_RS00250
Operon_026	52574	49413	-	3	VY93_RS00255,VY93_RS00260,VY93_RS00265
Operon_027	52590	52575	-	1	predRNA1
Operon_028	59006	52634	-	7	VY93_RS00270,VY93_RS00275,VY93_RS00280,VY93_RS00285,VY93_RS00290,VY93_RS00295,VY93_RS00300
Operon_029	59069	65852	+	5	VY93_RS00305,VY93_RS00310,VY93_RS00315,VY93_RS00320,VY93_RS00325
Operon_030	65933	65859	-	1	VY93_RS00330
Operon_031	68608	65934	-	4	VY93_RS00335,VY93_RS00340,VY93_RS00345,VY93_RS00350
Operon_032	68342	68737	+	1	VY93_RS00355
Operon_033	69338	68609	-	1	VY93_RS00360
Operon_034	69379	69630	+	1	VY93_RS00365
Operon_035	69631	69706	+	1	VY93_RS00370
Operon_036	74438	69721	-	3	VY93_RS00375,VY93_RS00380,VY93_RS00385
Operon_037	74713	74439	-	1	VY93_RS03890
Operon_038	74782	78844	+	4	VY93_RS00390,VY93_RS00395,VY93_RS00400,VY93_RS00405
Operon_039	78847	79722	+	2	VY93_RS00410,VY93_RS00415
Operon_040	79723	79799	+	1	VY93_RS00420
Operon_041	79800	81244	+	1	VY93_RS00425
Operon_042	81278	83071	+	1	VY93_RS03895
Operon_043	83253	83178	-	1	VY93_RS00440
Operon_044	83343	83257	-	1	VY93_RS00445
Operon_045	83440	85747	+	2	VY93_RS00450,VY93_RS00455
Operon_046	87552	85960	-	2	VY93_RS00460,VY93_RS00465
Operon_047	85828	90909	+	1	VY93_RS00470
Operon_048	93078	87553	-	3	VY93_RS00475,VY93_RS00480,VY93_RS00485
Operon_049	93174	93820	+	1	VY93_RS00490
Operon_050	103445	93829	-	12	VY93_RS00495,VY93_RS00500,VY93_RS00505,VY93_RS00510,VY93_RS00515,VY93_RS00520,VY93_RS00525,VY93_RS00530,VY93_RS00535,VY93_RS00540,VY93_RS00545,VY93_RS00550
Operon_051	103559	104974	+	1	VY93_RS00555
Operon_052	110151	105115	-	4	VY93_RS00560,VY93_RS00565,VY93_RS00570,VY93_RS00575
Operon_053	115000	110299	-	3	VY93_RS00580,VY93_RS00585,VY93_RS00590
Operon_054	120183	115001	-	6	VY93_RS00595,VY93_RS00600,VY93_RS00605,VY93_RS00610,VY93_RS00615,VY93_RS00620
Operon_055	120296	122522	+	3	VY93_RS00625,VY93_RS00630,VY93_RS00635
Operon_056	130541	122563	-	10	VY93_RS00640,VY93_RS00645,VY93_RS00650,VY93_RS00655,VY93_RS00660,VY93_RS00665,VY93_RS03900,VY93_RS00670,VY93_RS00675,VY93_RS00680
Operon_057	130685	140254	+	7	VY93_RS00685,VY93_RS00690,VY93_RS00695,VY93_RS00700,VY93_RS00705,VY93_RS00710,VY93_RS00715
Operon_058	141403	141104	-	1	VY93_RS03805
Operon_059	141856	148973	+	6	VY93_RS00730,VY93_RS00735,VY93_RS00740,VY93_RS00745,VY93_RS00750,VY93_RS00755
Operon_060	152789	148415	-	3	VY93_RS00760,VY93_RS00765,VY93_RS00770
Operon_061	151471	153320	+	2	VY93_RS00775,VY93_RS00780
Operon_062	155403	152790	-	1	VY93_RS00785
Operon_063	155892	155406	-	1	VY93_RS00790
Operon_064	155537	159883	+	4	VY93_RS00795,VY93_RS00800,VY93_RS00805,VY93_RS00810
Operon_065	160813	158734	-	1	VY93_RS00815
Operon_066	162229	160814	-	1	VY93_RS00820
Operon_067	163809	162230	-	1	VY93_RS00825
Operon_068	164000	172606	+	7	VY93_RS00830,VY93_RS00835,VY93_RS00840,VY93_RS00845,VY93_RS00850,VY93_RS00855,VY93_RS00860
Operon_069	179561	172613	-	4	VY93_RS00865,VY93_RS00870,VY93_RS00875,VY93_RS00880
Operon_070	177783	179628	+	3	VY93_RS00885,VY93_RS00890,VY93_RS00895
Operon_071	180943	179573	-	1	VY93_RS00900
Operon_072	181116	182705	+	1	VY93_RS00905
Operon_073	184636	182756	-	2	VY93_RS00910,VY93_RS00915
Operon_074	185007	186617	+	1	VY93_RS00920
Operon_075	186696	186812	+	1	VY93_RS04065
Operon_076	186813	189469	+	1	VY93_RS00925
Operon_077	189470	195594	+	5	VY93_RS00930,VY93_RS00935,VY93_RS00940,VY93_RS00945,VY93_RS00950
Operon_078	199355	195616	-	3	VY93_RS00955,VY93_RS00960,VY93_RS00965
Operon_079	199416	199954	+	1	VY93_RS00970
Operon_080	200090	199985	-	1	VY93_RS00975
Operon_081	202976	200539	-	2	VY93_RS03810,VY93_RS00990
Operon_082	205905	204218	-	1	VY93_RS03910
Operon_083	207255	206398	-	1	VY93_RS01010
Operon_084	209014	207977	-	1	VY93_RS01015
Operon_085	211057	209370	-	1	VY93_RS03915
Operon_086	216282	211157	-	5	VY93_RS01035,VY93_RS01040,VY93_RS01045,VY93_RS01050,VY93_RS01055
Operon_087	216359	216283	-	1	VY93_RS01060
Operon_088	216436	216363	-	1	VY93_RS01065
Operon_089	216646	216930	+	1	VY93_RS04190
Operon_090	216931	231014	+	7	VY93_RS01070,VY93_RS01075,VY93_RS01080,VY93_RS01085,VY93_RS01090,VY93_RS01095,VY93_RS04195
Operon_091	231097	231578	+	1	predRNA2
Operon_092	234067	231588	-	2	VY93_RS01105,VY93_RS01110
Operon_093	234027	236022	+	2	VY93_RS01115,VY93_RS01120
Operon_094	236862	235964	-	1	VY93_RS01125
Operon_095	236927	238983	+	3	VY93_RS01130,VY93_RS01135,VY93_RS01140
Operon_096	241881	239024	-	1	VY93_RS01145
Operon_097	243036	242032	-	1	VY93_RS01150
Operon_098	243056	243037	-	1	predRNA3
Operon_099	244132	243138	-	1	VY93_RS01155
Operon_100	246148	244175	-	1	VY93_RS01160
Operon_101	247658	246249	-	1	VY93_RS04075
Operon_102	248223	247713	-	1	VY93_RS04080
Operon_103	249190	248247	-	1	VY93_RS04230
Operon_104	253608	249253	-	4	VY93_RS04255,VY93_RS04290,VY93_RS01190,VY93_RS01195
Operon_105	254910	253953	-	1	VY93_RS03815
Operon_106	255110	254898	-	1	VY93_RS03820
Operon_107	257610	255337	-	2	VY93_RS01205,VY93_RS04235
Operon_108	259911	257944	-	1	VY93_RS01215
Operon_109	261295	259912	-	1	VY93_RS01220
Operon_110	261780	261341	-	1	VY93_RS04295
Operon_111	262863	261837	-	1	VY93_RS03935
Operon_112	263900	262914	-	1	VY93_RS04300
Operon_113	264876	263939	-	1	VY93_RS03940
Operon_114	265261	264974	-	1	VY93_RS01245
Operon_115	265881	265321	-	1	VY93_RS01250
Operon_116	268206	266140	-	1	VY93_RS01255
Operon_117	268695	268252	-	1	VY93_RS01260
Operon_118	269804	268752	-	1	VY93_RS03945
Operon_119	272132	270255	-	1	VY93_RS01270
Operon_120	272694	272188	-	1	VY93_RS01275
Operon_121	275438	272895	-	2	VY93_RS01280,VY93_RS01285
Operon_122	277484	275508	-	1	VY93_RS04110
Operon_123	280753	277530	-	3	VY93_RS01295,VY93_RS04265,VY93_RS01305
Operon_124	282974	281039	-	1	VY93_RS04120
Operon_125	283505	283020	-	1	VY93_RS01315
Operon_126	284506	283556	-	1	VY93_RS04305
Operon_127	285723	284668	-	1	VY93_RS01325
Operon_128	288051	286174	-	1	VY93_RS01330
Operon_129	288613	288107	-	1	VY93_RS01335
Operon_130	289978	288814	-	1	VY93_RS01340
Operon_131	290940	290016	-	1	VY93_RS01345
Operon_132	291415	290974	-	1	VY93_RS01350
Operon_133	291957	291416	-	1	VY93_RS03960
Operon_134	292955	291981	-	1	VY93_RS04270
Operon_135	293974	293012	-	1	VY93_RS04145
Operon_136	295110	294007	-	1	VY93_RS01370
Operon_137	296144	295137	-	1	VY93_RS04150
Operon_138	298610	296571	-	2	VY93_RS01380,VY93_RS04310
Operon_139	299984	299057	-	1	VY93_RS04315
Operon_140	301975	300035	-	1	VY93_RS04320
Operon_141	302449	302021	-	1	VY93_RS01400
Operon_142	303622	302504	-	1	VY93_RS01405
Operon_143	305809	303932	-	1	VY93_RS01410
Operon_144	306371	305865	-	1	VY93_RS01415
Operon_145	308650	306572	-	1	VY93_RS01420
Operon_146	309150	308713	-	1	VY93_RS01425
Operon_147	311772	309608	-	2	VY93_RS04325,VY93_RS04175
Operon_148	312312	312176	-	1	predRNA4
Operon_149	313419	312784	-	1	VY93_RS01440
Operon_150	317221	313737	-	3	VY93_RS04245,VY93_RS01450,VY93_RS01455
Operon_151	318285	317272	-	1	VY93_RS01460
Operon_152	318983	321733	+	1	VY93_RS01465
Operon_153	321734	322738	+	1	VY93_RS01470
Operon_154	322739	324787	+	1	VY93_RS01475
Operon_155	324788	329749	+	4	VY93_RS01480,VY93_RS01485,VY93_RS01490,VY93_RS01495
Operon_156	331505	330588	-	1	VY93_RS01500
Operon_157	331777	332746	+	1	VY93_RS01505
Operon_158	332733	333683	+	1	VY93_RS01510
Operon_159	334898	334651	-	1	VY93_RS04225
Operon_160	335146	336121	+	1	VY93_RS01515
Operon_161	336121	336864	+	1	VY93_RS01520
Operon_162	337185	338923	+	1	VY93_RS04280
Operon_163	339768	339405	-	1	VY93_RS03995
Operon_164	341169	339769	-	1	VY93_RS03855
Operon_165	341193	342316	+	1	VY93_RS01540
Operon_166	344835	341251	-	1	VY93_RS01545
Operon_167	344947	345551	+	1	VY93_RS01550
Operon_168	345569	345991	+	1	VY93_RS01555
Operon_169	346041	347541	+	2	VY93_RS01565,VY93_RS01570
Operon_170	347802	348363	+	2	VY93_RS04200,VY93_RS04330
Operon_171	349532	349200	-	1	VY93_RS03860
Operon_172	349967	351006	+	1	VY93_RS01590
Operon_173	351010	352634	+	1	VY93_RS01595
Operon_174	352618	354633	+	1	VY93_RS01600
Operon_175	354895	356584	+	1	VY93_RS04000
Operon_176	361060	356688	-	3	VY93_RS01620,VY93_RS01625,VY93_RS01630
Operon_177	361171	362702	+	2	VY93_RS01635,VY93_RS01640
Operon_178	362703	368818	+	4	VY93_RS01645,VY93_RS01650,VY93_RS01655,VY93_RS01660
Operon_179	372708	367641	-	4	VY93_RS01665,VY93_RS01670,VY93_RS01675,VY93_RS01680
Operon_180	372854	379516	+	5	VY93_RS01685,VY93_RS01690,VY93_RS01695,VY93_RS01700,VY93_RS01705
Operon_181	379968	380683	+	1	VY93_RS01710
Operon_182	380751	381787	+	1	VY93_RS01715
Operon_183	381788	383989	+	1	VY93_RS01720
Operon_184	386730	383998	-	1	VY93_RS01725
Operon_185	393748	386731	-	8	VY93_RS01730,VY93_RS01735,VY93_RS01740,VY93_RS01745,VY93_RS01750,VY93_RS01755,VY93_RS01760,VY93_RS01765
Operon_186	393799	394875	+	1	VY93_RS01770
Operon_187	394876	394949	+	1	VY93_RS01775
Operon_188	395132	395628	+	1	VY93_RS03865
Operon_189	401132	396438	-	1	VY93_RS01785
Operon_190	401354	416587	+	12	VY93_RS01790,VY93_RS01795,VY93_RS01800,VY93_RS01805,VY93_RS01810,VY93_RS01815,VY93_RS01820,VY93_RS01825,VY93_RS01830,VY93_RS01835,VY93_RS01840,VY93_RS01845
Operon_191	418325	416167	-	1	VY93_RS01850
Operon_192	420989	418326	-	3	VY93_RS01855,VY93_RS01860,VY93_RS01865
Operon_193	432503	421111	-	8	VY93_RS01870,VY93_RS01875,VY93_RS01880,VY93_RS01885,VY93_RS01890,VY93_RS01895,VY93_RS01900,VY93_RS01905
Operon_194	434294	432504	-	1	VY93_RS01910
Operon_195	436367	434302	-	2	VY93_RS01915,VY93_RS01920
Operon_196	439212	436368	-	3	VY93_RS01925,VY93_RS01930,VY93_RS01935
Operon_197	439268	446885	+	9	VY93_RS01940,VY93_RS01945,VY93_RS01950,VY93_RS04005,VY93_RS01955,VY93_RS01960,VY93_RS01965,VY93_RS01970,VY93_RS01975
Operon_198	448028	445736	-	5	VY93_RS01980,VY93_RS01985,VY93_RS01990,VY93_RS01995,VY93_RS04205
Operon_199	449237	448029	-	2	VY93_RS02000,VY93_RS02005
Operon_200	449232	453551	+	1	VY93_RS02010
Operon_201	453552	453642	+	1	VY93_RS02015
Operon_202	455464	453691	-	2	VY93_RS02020,VY93_RS02025
Operon_203	455710	464314	+	8	VY93_RS02030,VY93_RS02035,VY93_RS02040,VY93_RS02045,VY93_RS02050,VY93_RS02055,VY93_RS02060,VY93_RS02065
Operon_204	464315	469935	+	5	VY93_RS02070,VY93_RS02075,VY93_RS02080,VY93_RS02085,VY93_RS02090
Operon_205	475987	469329	-	5	VY93_RS02095,VY93_RS02100,VY93_RS02105,VY93_RS02110,VY93_RS02115
Operon_206	474068	476187	+	2	VY93_RS02120,VY93_RS02125
Operon_207	476192	476493	+	1	VY93_RS02130
Operon_208	479191	476372	-	4	VY93_RS02135,VY93_RS02140,VY93_RS02145,VY93_RS02150
Operon_209	479391	483178	+	3	VY93_RS02155,VY93_RS02160,VY93_RS02165
Operon_210	492551	483191	-	11	VY93_RS02170,VY93_RS02175,VY93_RS02180,VY93_RS02185,VY93_RS02190,VY93_RS02195,VY93_RS02200,VY93_RS02205,VY93_RS02210,VY93_RS02215,VY93_RS02220
Operon_211	492646	494683	+	2	VY93_RS02225,VY93_RS02230
Operon_212	498364	494384	-	1	VY93_RS02235
Operon_213	497130	499071	+	2	VY93_RS02240,VY93_RS02245
Operon_214	501168	498694	-	1	VY93_RS02250
Operon_215	502847	501241	-	1	VY93_RS02255
Operon_216	501828	502831	+	2	VY93_RS02260,VY93_RS02265
Operon_217	504209	502848	-	1	VY93_RS02270
Operon_218	504314	506170	+	1	VY93_RS02275
Operon_219	516820	506572	-	9	VY93_RS02280,VY93_RS02285,VY93_RS02290,VY93_RS02295,VY93_RS02300,VY93_RS02305,VY93_RS02310,VY93_RS02315,VY93_RS02320
Operon_220	516905	516821	-	1	VY93_RS02325
Operon_221	516945	517455	+	1	VY93_RS02330
Operon_222	517456	517539	+	1	VY93_RS02335
Operon_223	521526	517632	-	3	VY93_RS02340,VY93_RS02345,VY93_RS02350
Operon_224	527059	521603	-	4	VY93_RS02355,VY93_RS02360,VY93_RS02365,VY93_RS02370
Operon_225	529616	528573	-	1	VY93_RS02375
Operon_226	529831	533995	+	2	VY93_RS02380,VY93_RS02385
Operon_227	540379	536511	-	3	VY93_RS02395,VY93_RS02400,VY93_RS02405
Operon_228	539362	541547	+	3	VY93_RS02410,VY93_RS02415,VY93_RS02420
Operon_229	542716	541116	-	2	VY93_RS02425,VY93_RS02430
Operon_230	542815	549225	+	4	VY93_RS02435,VY93_RS02440,VY93_RS04285,VY93_RS02455
Operon_231	549487	549244	-	1	VY93_RS04020
Operon_232	549604	561529	+	1	VY93_RS02465
Operon_233	561834	561583	-	1	VY93_RS04025
Operon_234	561889	561964	+	1	VY93_RS02475
Operon_235	561966	562056	+	1	VY93_RS02480
Operon_236	562099	562175	+	1	VY93_RS02485
Operon_237	562180	562256	+	1	VY93_RS02490
Operon_238	562258	562333	+	1	VY93_RS02495
Operon_239	562435	563486	+	1	VY93_RS02500
Operon_240	568068	563508	-	2	VY93_RS02505,VY93_RS02510
Operon_241	578518	568069	-	8	VY93_RS02515,VY93_RS02520,VY93_RS02525,VY93_RS02530,VY93_RS02535,VY93_RS02540,VY93_RS04030,VY93_RS02550
Operon_242	579763	578519	-	1	VY93_RS02555
Operon_243	584732	579953	-	1	VY93_RS02560
Operon_244	585007	584843	-	1	VY93_RS04250
Operon_245	586788	585100	-	1	VY93_RS04035
Operon_246	588138	587281	-	1	VY93_RS02580
Operon_247	589897	588860	-	1	VY93_RS02585
Operon_248	591942	590253	-	1	VY93_RS04040
Operon_249	593061	592045	-	2	VY93_RS02605,VY93_RS02610
Operon_250	593115	594262	+	2	VY93_RS02615,VY93_RS02620
Operon_251	594263	594644	+	1	VY93_RS04045
Operon_252	607338	594693	-	5	VY93_RS02625,VY93_RS02630,VY93_RS02635,VY93_RS02640,VY93_RS02645
Operon_253	608070	607339	-	1	VY93_RS02650
Operon_254	608176	608663	+	1	VY93_RS02655
Operon_255	608660	608636	-	1	predRNA5
Operon_256	608942	608661	-	1	VY93_RS02660
Operon_257	608960	608943	-	1	predRNA6
Operon_258	609076	610976	+	1	VY93_RS02665
Operon_259	611304	610871	-	1	VY93_RS02670
Operon_260	611172	613238	+	1	VY93_RS02675
Operon_261	614502	612820	-	1	VY93_RS02680
Operon_262	614577	614503	-	1	VY93_RS02685
Operon_263	614664	614581	-	1	VY93_RS02690
Operon_264	615110	616032	+	1	VY93_RS02695
Operon_265	619530	615358	-	6	VY93_RS02700,VY93_RS02705,VY93_RS02710,VY93_RS02715,VY93_RS02720,VY93_RS02725
Operon_266	619577	622599	+	2	VY93_RS02730,VY93_RS02735
Operon_267	622600	625043	+	1	VY93_RS02740
Operon_268	625151	625075	-	1	VY93_RS02745
Operon_269	625161	626032	+	1	VY93_RS02750
Operon_270	626033	632363	+	2	VY93_RS02755,VY93_RS02760
Operon_271	632365	628383	-	2	VY93_RS02765,VY93_RS02770
Operon_272	632573	637657	+	4	VY93_RS02775,VY93_RS02780,VY93_RS02785,VY93_RS02790
Operon_273	637886	638335	+	1	VY93_RS03870
Operon_274	639057	645186	+	4	VY93_RS02800,VY93_RS02805,VY93_RS02810,VY93_RS02815
Operon_275	645187	647505	+	1	VY93_RS02820
Operon_276	647506	647516	+	1	predRNA7
Operon_277	650808	647551	-	3	VY93_RS02825,VY93_RS02830,VY93_RS02835
Operon_278	650715	651494	+	1	VY93_RS02840
Operon_279	651495	654731	+	2	VY93_RS02845,VY93_RS02850
Operon_280	665276	653201	-	8	VY93_RS02855,VY93_RS02860,VY93_RS02865,VY93_RS02870,VY93_RS02875,VY93_RS02880,VY93_RS02885,VY93_RS02890
Operon_281	665436	670951	+	8	VY93_RS02895,VY93_RS02900,VY93_RS02905,VY93_RS02910,VY93_RS02915,VY93_RS02920,VY93_RS02925,VY93_RS02930
Operon_282	670952	672425	+	1	VY93_RS02935
Operon_283	672671	673774	+	1	VY93_RS02940
Operon_284	673911	675876	+	1	VY93_RS02945
Operon_285	682822	675835	-	5	VY93_RS02950,VY93_RS02955,VY93_RS02960,VY93_RS02965,VY93_RS02970
Operon_286	682928	682823	-	1	VY93_RS02975
Operon_287	685395	683020	-	1	VY93_RS02980
Operon_288	685414	688714	+	1	VY93_RS02985
Operon_289	686993	686404	-	2	VY93_RS02990,VY93_RS02995
Operon_290	687030	686994	-	1	predRNA8
Operon_291	688786	687148	-	1	VY93_RS03000
Operon_292	688892	688787	-	1	VY93_RS03005
Operon_293	689857	688995	-	2	VY93_RS04210,VY93_RS03010
Operon_294	690963	690166	-	1	VY93_RS03020
Operon_295	691510	690964	-	1	VY93_RS03025
Operon_296	695236	691712	-	2	VY93_RS03030,VY93_RS03035
Operon_297	695312	695237	-	1	VY93_RS03040
Operon_298	695392	695317	-	1	VY93_RS03045
Operon_299	695469	695394	-	1	VY93_RS03050
Operon_300	695572	695480	-	1	VY93_RS03055
Operon_301	695649	695574	-	1	VY93_RS03060
Operon_302	695738	695662	-	1	VY93_RS03065
Operon_303	695818	695742	-	1	VY93_RS03070
Operon_304	695900	695824	-	1	VY93_RS03075
Operon_305	697091	695901	-	1	VY93_RS03080
Operon_306	700122	697240	-	1	VY93_RS03085
Operon_307	701937	700432	-	1	VY93_RS03090
Operon_308	703953	702107	-	2	VY93_RS03095,VY93_RS03100
Operon_309	707427	704034	-	5	VY93_RS03105,VY93_RS03110,VY93_RS03115,VY93_RS03120,VY93_RS03125
Operon_310	707457	711052	+	4	VY93_RS03130,VY93_RS03135,VY93_RS03140,VY93_RS03145
Operon_311	711193	711097	-	1	VY93_RS04050
Operon_312	714075	711194	-	1	VY93_RS03150
Operon_313	719448	714076	-	9	VY93_RS03155,VY93_RS03160,VY93_RS03165,VY93_RS03170,VY93_RS03175,VY93_RS03180,VY93_RS03185,VY93_RS03190,VY93_RS03195
Operon_314	719606	720220	+	1	VY93_RS03200
Operon_315	720221	723414	+	1	VY93_RS03205
Operon_316	723415	726045	+	3	VY93_RS03210,VY93_RS03215,VY93_RS03220
Operon_317	727223	725253	-	1	VY93_RS03225
Operon_318	727527	729331	+	1	VY93_RS03235
Operon_319	734139	729650	-	3	VY93_RS03240,VY93_RS03245,VY93_RS03250
Operon_320	734164	734239	+	1	VY93_RS03255
Operon_321	738187	734308	-	4	VY93_RS03260,VY93_RS03265,VY93_RS03270,VY93_RS03275
Operon_322	742052	738188	-	4	VY93_RS03280,VY93_RS03285,VY93_RS03290,VY93_RS03295
Operon_323	744518	742053	-	1	VY93_RS03300
Operon_324	744628	746228	+	1	VY93_RS03305
Operon_325	747792	746310	-	2	VY93_RS03310,VY93_RS03315
Operon_326	746869	747157	+	1	predRNA9
Operon_327	747789	747922	+	1	predRNA10
Operon_328	747923	749106	+	3	VY93_RS03320,VY93_RS03325,VY93_RS03330
Operon_329	751380	749121	-	2	VY93_RS03335,VY93_RS03340
Operon_330	753810	751446	-	2	VY93_RS03345,VY93_RS03350
Operon_331	764120	753811	-	2	VY93_RS03355,VY93_RS03360
Operon_332	768201	764172	-	3	VY93_RS03365,VY93_RS03370,VY93_RS03375
Operon_333	767909	770017	+	2	VY93_RS03380,VY93_RS03385
Operon_334	770653	769555	-	1	VY93_RS03390
Operon_335	770564	772404	+	2	VY93_RS03395,VY93_RS03400
Operon_336	783268	772486	-	22	VY93_RS03405,VY93_RS03410,VY93_RS03415,VY93_RS03420,VY93_RS03425,VY93_RS03430,VY93_RS03435,VY93_RS03440,VY93_RS03445,VY93_RS03450,VY93_RS03455,VY93_RS03460,VY93_RS03465,VY93_RS03470,VY93_RS03475,VY93_RS03480,VY93_RS03485,VY93_RS03490,VY93_RS03495,VY93_RS03500,VY93_RS03505,VY93_RS03510
Operon_337	794141	783400	-	9	VY93_RS03515,VY93_RS03520,VY93_RS03525,VY93_RS03530,VY93_RS03535,VY93_RS03540,VY93_RS03545,VY93_RS03550,VY93_RS03555
Operon_338	793113	794480	+	1	VY93_RS03560
Operon_339	794506	794142	-	1	VY93_RS03565
Operon_340	794623	798151	+	3	VY93_RS03570,VY93_RS03575,VY93_RS03580
Operon_341	798152	800876	+	3	VY93_RS03585,VY93_RS03590,VY93_RS03595
Operon_342	802738	800425	-	1	VY93_RS03600
Operon_343	802812	802739	-	1	VY93_RS03605
Operon_344	803921	802813	-	1	VY93_RS03610
Operon_345	800877	804844	+	1	VY93_RS03615
Operon_346	809284	803925	-	1	VY93_RS03620
Operon_347	805631	806585	+	1	VY93_RS03625
Operon_348	806586	806622	+	1	predRNA11
Operon_349	806623	807813	+	1	VY93_RS03630
Operon_350	807814	809126	+	2	VY93_RS03640,VY93_RS03645
Operon_351	812167	809285	-	1	VY93_RS03650
Operon_352	813979	812474	-	1	VY93_RS03655
Operon_353	814800	814091	-	1	VY93_RS03660
Operon_354	814855	822846	+	7	VY93_RS03665,VY93_RS03670,VY93_RS03675,VY93_RS03680,VY93_RS03685,VY93_RS03690,VY93_RS03695
Operon_355	822953	823347	+	1	VY93_RS03700
Operon_356	823428	824611	+	2	VY93_RS03875,VY93_RS03705
Operon_357	824616	825214	+	2	VY93_RS04055,VY93_RS03710
Operon_358	825215	826079	+	3	VY93_RS03720,VY93_RS04185,VY93_RS03725
Operon_359	826080	826936	+	1	VY93_RS03730
Operon_360	828981	827096	-	2	VY93_RS03735,VY93_RS03880
Operon_361	836101	829169	-	3	VY93_RS04060,VY93_RS03750,VY93_RS03755
Operon_362	837518	836176	-	1	VY93_RS03760
Operon_363	838297	837519	-	2	VY93_RS03765,VY93_RS03770
Operon_364	840011	838298	-	1	VY93_RS03775
Operon_365	840162	842144	+	1	VY93_RS03780
Operon_366	842145	846495	+	4	VY93_RS03785,VY93_RS03790,VY93_RS03795,VY93_RS03800

## Sheet: Sheet1
Operon_001
Operon_004
Operon_005
Operon_006
Operon_007
Operon_008
Operon_009
Operon_010
Operon_015
Operon_017
Operon_018
Operon_020
Operon_021
Operon_023
Operon_025
Operon_027
Operon_030
Operon_032
Operon_033
Operon_034
Operon_035
Operon_037
Operon_040
Operon_041
Operon_042
Operon_043
Operon_044
Operon_047
Operon_049
Operon_051
Operon_058
Operon_062
Operon_063
Operon_065
Operon_066
Operon_067
Operon_071
Operon_072
Operon_074
Operon_075
Operon_076
Operon_079
Operon_080
Operon_082
Operon_083
Operon_084
Operon_085
Operon_087
Operon_088
Operon_089
Operon_091
Operon_094
Operon_096
Operon_097
Operon_098
Operon_099
Operon_100
Operon_101
Operon_102
Operon_103
Operon_105
Operon_106
Operon_108
Operon_109
Operon_110
Operon_111
Operon_112
Operon_113
Operon_114
Operon_115
Operon_116
Operon_117
Operon_118
Operon_119
Operon_120
Operon_122
Operon_124
Operon_125
Operon_126
Operon_127
Operon_128
Operon_129
Operon_130
Operon_131
Operon_132
Operon_133
Operon_134
Operon_135
Operon_136
Operon_137
Operon_139
Operon_140
Operon_141
Operon_142
Operon_143
Operon_144
Operon_145
Operon_146
Operon_148
Operon_149
Operon_151
Operon_152
Operon_153
Operon_154
Operon_156
Operon_157
Operon_158
Operon_159
Operon_160
Operon_161
Operon_162
Operon_163
Operon_164
Operon_165
Operon_166
Operon_167
Operon_168
Operon_171
Operon_172
Operon_173
Operon_174
Operon_175
Operon_181
Operon_182
Operon_183
Operon_184
Operon_186
Operon_187
Operon_188
Operon_189
Operon_191
Operon_194
Operon_200
Operon_201
Operon_207
Operon_212
Operon_214
Operon_215
Operon_217
Operon_218
Operon_220
Operon_221
Operon_222
Operon_225
Operon_231
Operon_232
Operon_233
Operon_234
Operon_235
Operon_236
Operon_237
Operon_238
Operon_239
Operon_242
Operon_243
Operon_244
Operon_245
Operon_246
Operon_247
Operon_248
Operon_251
Operon_253
Operon_254
Operon_255
Operon_256
Operon_257
Operon_258
Operon_259
Operon_260
Operon_261
Operon_262
Operon_263
Operon_264
Operon_267
Operon_268
Operon_269
Operon_273
Operon_275
Operon_276
Operon_278
Operon_282
Operon_283
Operon_284
Operon_286
Operon_287
Operon_288
Operon_290
Operon_291
Operon_292
Operon_294
Operon_295
Operon_297
Operon_298
Operon_299
Operon_300
Operon_301
Operon_302
Operon_303
Operon_304
Operon_305
Operon_306
Operon_307
Operon_311
Operon_312
Operon_314
Operon_315
Operon_317
Operon_318
Operon_320
Operon_323
Operon_324
Operon_326
Operon_327
Operon_334
Operon_338
Operon_339
Operon_342
Operon_343
Operon_344
Operon_345
Operon_346
Operon_347
Operon_348
Operon_349
Operon_351
Operon_352
Operon_353
Operon_355
Operon_359
Operon_362
Operon_364
Operon_365
