# Supplementary material for: Transcriptome landscape of Mycoplasma synoviae when exposed to chicken cells
Source: BMC Genomics. 2026 Mar 28;27:449. doi: 10.1186/s12864-026-12748-1 (PMC13151368; doi:10.1186/s12864-026-12748-1)
Supplement: Supplementary file 4 — Supplementary Material 4. [file 12864_2026_12748_MOESM4_ESM.xlsx]

## Sheet: Supplementary Table 4a
Association analysis NZ_CP011096_predRNA2 with upregulated expressed genes
Target	Start(T)	End(T)	Protein name	Start(Q)	End(Q)	Energy
VY93_RS04285	138	149	RNA polymerase sigma factor	286	408	-17.16
VY93_RS03900	53	68	50S ribosomal protein L33	312	372	-16.4
VY93_RS03515	1	95	thioredoxin family protein	139	185	-15.31
VY93_RS03425	1	49	50S ribosomal protein L18	265	284	-15.13
VY93_RS03350	27	62	ABC transporter ATP-binding protein	1	42	-14.99
VY93_RS03310	41	75	YneF family protein	50	97	-14.3
VY93_RS03280	104	124	trigger factor-related chaperone	6	22	-14.31
VY93_RS02980	94	115	Tex-like N-terminal domain-containing protein	441	470	-13.99
VY93_RS02905	49	74	30S ribosomal protein S18	327	368	-13.92
VY93_RS02885	9	68	GA module-containing protein	329	373	-13.81
VY93_RS02825	7	61	TrkA family potassium uptake protein	342	392	-13.71
VY93_RS02810	20	97	tRNA uridine-5-carboxymethylaminomethyl(34) synthesis enzyme MnmG	290	377	-13.59
VY93_RS02805	27	99	ABC transporter ATP-binding protein	350	426	-13.23
VY93_RS02740	42	73	hypothetical protein	304	404	-13.17
VY93_RS02440	7	33	DNA primase	273	304	-12.99
VY93_RS02195	13	76	F0F1 ATP synthase subunit alpha	377	407	-12.75
VY93_RS02165	54	83	class 1b ribonucleoside-diphosphate reductase subunit alpha	352	402	-12.71
VY93_RS02145	61	122	thymidylate synthase	290	374	-12.63
VY93_RS02140	50	80	dCMP deaminase family protein	351	404	-12.61
VY93_RS01930	44	73	ParB-like nuclease; DNA-directed RNA polymerase	210	227	-12.45
VY93_RS01915	12	83	nucleotide exchange factor GrpE	220	245	-12.31
VY93_RS01855	52	79	hypothetical protein	165	305	-12.16
VY93_RS01845	40	149	phosphotransferase	350	372	-12.14
VY93_RS01765	13	86	hypothetical protein	2	23	-12.05
VY93_RS01625	7	97	bifunctional 5,10-methylenetetrahydrofolate	305	331	-12.04
VY93_RS01460	118	142	hypothetical protein	265	284	-11.94
VY93_RS01075	52	74	ABC transporter permease	7	22	-11.85
VY93_RS01070	64	83	ABC transporter permease	6	21	-11.82
VY93_RS00750	79	90	deoxynucleoside kinase	350	375	-11.59
VY93_RS00700	21	57	aromatic motif membrane protein	336	375	-11.5
VY93_RS00585	4	24	glycosyl hydrolase family 65 protein	210	227	-11.38
VY93_RS00555	65	135	DUF2179 domain-containing protein	262	277	-11.35
VY93_RS00525	41	149	SMC-Scp complex subunit ScpB	61	84	-11.34
VY93_RS00490	38	125	FMN-dependent NADH-azoreductase	316	365	-11.29
VY93_RS00360	70	85	DUF402 domain-containing protein	351	370	-11.21
VY93_RS00110	87	106	hypothetical protein	185	197	-10.93
VY93_RS00090	100	145	tRNA (adenosine(37)-N6)-threonylcarbamoyltransferase complex ATPase subunit type 1 TsaE	344	374	-10.88
VY93_RS00085	26	82	50S ribosomal protein L19	285	373	-10.88
VY93_RS00075	128	143	30S ribosomal protein S16	55	82	-10.87

## Sheet: Supplementary Table 4b
Association analysis NZ_CP011096_predRNA9 with upregulated expressed genes
Target	Start(T)	End(T)	Protein name	Start(Q)	End(Q)	Energy
VY93_RS02980	65	110	Tex-like N-terminal domain-containing protein	235	279	-18.26
VY93_RS02915	2	24	MaoC/PaaZ C-terminal domain-containing protein	12	32	-16.51
VY93_RS00490	54	81	FMN-dependent NADH-azoreductase	23	55	-14.73
VY93_RS03310	125	146	YneF family protein	256	276	-14.47
VY93_RS01630	20	37	valine--tRNA ligase	54	71	-13.98
VY93_RS01475	75	95	GIY-YIG nuclease family protein	267	282	-12.75
VY93_RS02205	3	15	F0F1 ATP synthase subunit B	259	271	-12.52
VY93_RS02630	15	29	APC family permease	254	268	-12.35
VY93_RS02230	58	72	translation elongation factor Ts	167	183	-12.2
VY93_RS02145	20	56	dihydrofolate reductase	86	122	-11.52
VY93_RS00075	64	91	30S ribosomal protein S16	213	242	-11.49
VY93_RS03165	52	80	30S ribosomal protein S11	24	51	-11.48
VY93_RS00950	103	125	DNA recombination protein RmuC	37	58	-11.44
VY93_RS02210	111	135	ATP synthase F0 subunit C	69	108	-11.39
VY93_RS03180	88	116	translation initiation factor IF-1	250	284	-11.39
VY93_RS00805	114	149	ribose-phosphate pyrophosphokinase	229	282	-11.33
VY93_RS00425	99	113	aldehyde dehydrogenase family protein	53	66	-11.32
VY93_RS01855	1	13	hypothetical protein	266	287	-10.54
VY93_RS01875	17	47	ATP-binding cassette domain-containing protein	165	198	-10.68
VY93_RS01920	112	127	heat-inducible transcriptional repressor HrcA	263	287	-10.35
VY93_RS03785	54	81	transcription termination/antitermination protein NusA	23	45	-10.39
VY93_RS01250	96	138	hypothetical protein	4	54	-10.35
VY93_RS03595	105	114	energy-coupling factor transporter transmembrane component T	51	60	-10.2
VY93_RS01665	21	45	serine hydroxymethyltransferase	28	49	-9.99
VY93_RS00965	62	71	HinT-interacting membrane complex protein P80	48	58	-9.95
VY93_RS02910	1	10	aldolase/citrate lyase family protein	42	51	-9.95
VY93_RS02930	4	11	YbhB/YbcL family Raf kinase inhibitor-like protein	268	275	-9.87
VY93_RS03425	131	150	50S ribosomal protein L18	267	287	-9.06
VY93_RS03485	48	66	30S ribosomal protein S19	171	187	-9.46
VY93_RS03665	121	132	hypothetical protein	72	83	-9.6
VY93_RS03855	132	149	thermonuclease family protein	257	273	-9.29
