# Supplementary material for: Transcriptome landscape of Mycoplasma synoviae when exposed to chicken cells
Source: BMC Genomics. 2026 Mar 28;27:449. doi: 10.1186/s12864-026-12748-1 (PMC13151368; doi:10.1186/s12864-026-12748-1)
Supplement: Supplementary file 5 — Supplementary Material 5. [file 12864_2026_12748_MOESM5_ESM.xlsx]

## Sheet: Supplementary Table 2a
Pathway included in Metabolism
ID	Hits	Indirect hits	Conflicts
K00128	9	0	0
K00615	6	0	0
K02108	4	0	4
K02112	4	0	4
K02337	4	0	0
K02338	4	0	0
K02340	4	0	0
K03043	4	0	0
K02114	4	0	4
K02111	4	0	4
K02109	4	0	4
K02113	4	0	4
K02110	4	0	4
K01491	4	0	0
K02115	4	0	4
K02335	4	0	0
K00939	3	0	0
K00945	3	0	0
K00525	3	0	0
K00600	3	0	0
K01810	3	0	0
K00287	3	0	0
K00526	3	0	0
K11717	2	0	0
K06949	2	0	0
K01783	2	0	0
K03151	2	0	0
K00850	2	0	0
K00969	2	0	0
K11753	2	0	0
K00759	2	0	0
K00942	2	0	0
K00625	2	0	0
K00925	2	0	0
K01255	2	0	0
K02822	1	0	0
K02434	1	0	1
K13273	1	0	0
K01803	1	0	0
K08591	1	0	1
K15633	1	0	0
K00560	1	0	0
K09698	1	0	0
K02435	1	0	1
K00655	1	0	0
K18292	1	0	0
K03621	1	0	1
K00948	1	0	0
K00995	1	0	0
K01493	1	0	0
K01914	1	0	0
K02433	1	0	1
K06881	1	0	0
K00859	1	0	0
K21064	1	0	0
K03800	1	0	0
K02909	0	0	0
K01126	0	0	0
K02959	0	0	0
K01875	0	0	0
K23535	0	0	0
K02948	0	0	0
K02988	0	0	0
K02961	0	0	0
K00997	0	0	0
K02881	0	0	0
K02946	0	0	0
K15581	0	0	0
K03470	0	0	0
K03110	0	0	0
K03703	0	0	0
K00566	0	0	0
K18888	0	0	0
K07335	0	0	0
K02935	0	0	0
K02968	0	0	0
K02952	0	0	0
K22391	0	0	0
K11051	0	0	0
K01889	0	0	0
K01869	0	0	0
K02950	0	0	0
K02041	0	0	0
K12573	0	0	0
K03584	0	0	0
K03531	0	0	0
K08968	0	0	0
K02911	0	0	0
K18290	0	0	0
K01186	0	0	0
K10823	0	0	0
K02899	0	0	0
K02914	0	0	0
K02884	0	0	0
K02963	0	0	0
K02042	0	0	0
K02895	0	0	0
K01890	0	0	0
K02994	0	0	0
K02874	0	0	0
K02933	0	0	0
K02916	0	0	0
K18887	0	0	0
K02316	0	0	0
K03070	0	0	0
K01870	0	0	0
K00604	0	0	0
K02965	0	0	0
K03086	0	0	0
K15583	0	0	0
K02078	0	0	0
K16785	0	0	0
K10112	0	0	0
K02784	0	0	0
K02967	0	0	0
K02871	0	0	0
K11071	0	0	0
K02902	0	0	0
K15580	0	0	0
K15582	0	0	0
K01639	0	0	0
K01838	0	0	0
K02314	0	0	0
K12574	0	0	0
K02313	0	0	0
K11050	0	0	0
K18288	0	0	0
K12257	0	0	0
K01883	0	0	0
K03073	0	0	0
K03100	0	0	0
K03671	0	0	0
K03550	0	0	0
K03106	0	0	0
K02863	0	0	0
K03657	0	0	0
K01880	0	0	0
K03553	0	0	0
K01872	0	0	0
K01972	0	0	0
K02919	0	0	0
K01338	0	0	0
K03075	0	0	0
K02888	0	0	0
K01881	0	0	0
K03648	0	0	0
K11070	0	0	0
K11072	0	0	0
K23537	0	0	0
K02954	0	0	0
K03217	0	0	0
K02913	0	0	0
K01866	0	0	0
K23536	0	0	0
K01873	0	0	0
K01151	0	0	0
K03701	0	0	0
K02867	0	0	0
K11069	0	0	0
K02904	0	0	0
K01874	0	0	0

## Sheet: Supplementary Table 2b
Pathway included in Secondary metabolites
ID	Hits	Indirect hits	Conflicts
K00615	4	0	0
K01810	3	0	0
K11753	2	0	0
K00939	1	0	0
K13273	1	0	0
K01803	1	0	0
K01783	1	0	0
K08591	1	0	1
K15633	1	0	0
K00850	1	0	0
K00128	1	0	0
K00655	1	0	0
K00600	1	0	0
K03621	1	0	1
K00948	1	0	0
K01914	1	0	0
K21064	1	0	0
K02909	0	0	0
K01126	0	0	0
K02959	0	0	0
K01875	0	0	0
K23535	0	0	0
K02948	0	0	0
K00945	0	0	0
K02108	0	0	0
K02988	0	0	0
K02961	0	0	0
K00997	0	0	0
K02881	0	0	0
K02946	0	0	0
K02822	0	0	0
K15581	0	0	0
K03470	0	0	0
K03110	0	0	0
K03703	0	0	0
K00566	0	0	0
K18888	0	0	0
K02112	0	0	0
K02434	0	0	0
K07335	0	0	0
K02935	0	0	0
K02337	0	0	0
K02338	0	0	0
K02968	0	0	0
K02952	0	0	0
K22391	0	0	0
K00525	0	0	0
K11051	0	0	0
K01889	0	0	0
K01869	0	0	0
K02950	0	0	0
K02041	0	0	0
K12573	0	0	0
K03584	0	0	0
K03531	0	0	0
K11717	0	0	0
K08968	0	0	0
K02911	0	0	0
K18290	0	0	0
K01186	0	0	0
K10823	0	0	0
K06949	0	0	0
K02899	0	0	0
K02914	0	0	0
K02884	0	0	0
K03151	0	0	0
K02340	0	0	0
K02963	0	0	0
K02042	0	0	0
K03043	0	0	0
K02895	0	0	0
K01890	0	0	0
K02994	0	0	0
K02874	0	0	0
K02933	0	0	0
K02916	0	0	0
K02114	0	0	0
K00560	0	0	0
K18887	0	0	0
K02316	0	0	0
K03070	0	0	0
K01870	0	0	0
K00604	0	0	0
K02965	0	0	0
K03086	0	0	0
K09698	0	0	0
K02435	0	0	0
K15583	0	0	0
K02078	0	0	0
K16785	0	0	0
K18292	0	0	0
K10112	0	0	0
K02784	0	0	0
K02967	0	0	0
K02871	0	0	0
K11071	0	0	0
K02902	0	0	0
K15580	0	0	0
K02111	0	0	0
K15582	0	0	0
K01639	0	0	0
K01838	0	0	0
K00969	0	0	0
K00995	0	0	0
K01493	0	0	0
K02314	0	0	0
K12574	0	0	0
K02313	0	0	0
K00759	0	0	0
K11050	0	0	0
K18288	0	0	0
K02109	0	0	0
K02113	0	0	0
K00942	0	0	0
K02110	0	0	0
K12257	0	0	0
K01883	0	0	0
K03073	0	0	0
K03100	0	0	0
K00287	0	0	0
K01491	0	0	0
K03671	0	0	0
K00526	0	0	0
K03550	0	0	0
K03106	0	0	0
K02863	0	0	0
K02115	0	0	0
K03657	0	0	0
K01880	0	0	0
K02433	0	0	0
K03553	0	0	0
K01872	0	0	0
K01972	0	0	0
K02919	0	0	0
K01338	0	0	0
K06881	0	0	0
K03075	0	0	0
K02888	0	0	0
K01881	0	0	0
K03648	0	0	0
K11070	0	0	0
K11072	0	0	0
K00859	0	0	0
K23537	0	0	0
K02954	0	0	0
K03217	0	0	0
K02335	0	0	0
K00625	0	0	0
K02913	0	0	0
K01866	0	0	0
K23536	0	0	0
K01873	0	0	0
K01151	0	0	0
K03800	0	0	0
K03701	0	0	0
K02867	0	0	0
K11069	0	0	0
K00925	0	0	0
K02904	0	0	0
K01874	0	0	0
K01255	0	0	0

## Sheet: Supplementary Table 2c
Pathway included in Antibiotics
ID	Hits	Indirect hits	Conflicts
K00615	5	0	0
K01810	3	0	0
K00939	1	0	0
K01803	1	0	0
K01783	1	0	0
K15633	1	0	0
K00850	1	0	0
K00128	1	0	0
K00600	1	0	0
K00948	1	0	0
K02909	0	0	0
K01126	0	0	0
K02959	0	0	0
K01875	0	0	0
K23535	0	0	0
K02948	0	0	0
K00945	0	0	0
K02108	0	0	0
K02988	0	0	0
K02961	0	0	0
K00997	0	0	0
K02881	0	0	0
K02946	0	0	0
K02822	0	0	0
K15581	0	0	0
K03470	0	0	0
K03110	0	0	0
K03703	0	0	0
K00566	0	0	0
K18888	0	0	0
K02112	0	0	0
K02434	0	0	0
K07335	0	0	0
K02935	0	0	0
K02337	0	0	0
K02338	0	0	0
K02968	0	0	0
K02952	0	0	0
K22391	0	0	0
K00525	0	0	0
K11051	0	0	0
K01889	0	0	0
K01869	0	0	0
K02950	0	0	0
K02041	0	0	0
K12573	0	0	0
K03584	0	0	0
K03531	0	0	0
K13273	0	0	0
K11717	0	0	0
K08968	0	0	0
K02911	0	0	0
K18290	0	0	0
K01186	0	0	0
K10823	0	0	0
K06949	0	0	0
K02899	0	0	0
K02914	0	0	0
K02884	0	0	0
K03151	0	0	0
K02340	0	0	0
K02963	0	0	0
K02042	0	0	0
K08591	0	0	0
K03043	0	0	0
K02895	0	0	0
K01890	0	0	0
K02994	0	0	0
K02874	0	0	0
K02933	0	0	0
K02916	0	0	0
K02114	0	0	0
K00560	0	0	0
K18887	0	0	0
K02316	0	0	0
K03070	0	0	0
K01870	0	0	0
K00604	0	0	0
K02965	0	0	0
K03086	0	0	0
K09698	0	0	0
K02435	0	0	0
K15583	0	0	0
K02078	0	0	0
K16785	0	0	0
K00655	0	0	0
K18292	0	0	0
K10112	0	0	0
K02784	0	0	0
K02967	0	0	0
K03621	0	0	0
K02871	0	0	0
K11071	0	0	0
K02902	0	0	0
K15580	0	0	0
K02111	0	0	0
K15582	0	0	0
K01639	0	0	0
K01838	0	0	0
K00969	0	0	0
K11753	0	0	0
K00995	0	0	0
K01493	0	0	0
K02314	0	0	0
K12574	0	0	0
K02313	0	0	0
K00759	0	0	0
K11050	0	0	0
K18288	0	0	0
K02109	0	0	0
K02113	0	0	0
K00942	0	0	0
K02110	0	0	0
K12257	0	0	0
K01883	0	0	0
K03073	0	0	0
K03100	0	0	0
K00287	0	0	0
K01491	0	0	0
K01914	0	0	0
K03671	0	0	0
K00526	0	0	0
K03550	0	0	0
K03106	0	0	0
K02863	0	0	0
K02115	0	0	0
K03657	0	0	0
K01880	0	0	0
K02433	0	0	0
K03553	0	0	0
K01872	0	0	0
K01972	0	0	0
K02919	0	0	0
K01338	0	0	0
K06881	0	0	0
K03075	0	0	0
K02888	0	0	0
K01881	0	0	0
K03648	0	0	0
K11070	0	0	0
K11072	0	0	0
K00859	0	0	0
K23537	0	0	0
K02954	0	0	0
K03217	0	0	0
K21064	0	0	0
K02335	0	0	0
K00625	0	0	0
K02913	0	0	0
K01866	0	0	0
K23536	0	0	0
K01873	0	0	0
K01151	0	0	0
K03800	0	0	0
K03701	0	0	0
K02867	0	0	0
K11069	0	0	0
K00925	0	0	0
K02904	0	0	0
K01874	0	0	0
K01255	0	0	0

## Sheet: Supplementary Table 2d
Pathway included in Microbial metabolism
ID	Hits	Indirect hits	Conflicts
K00615	6	0	0
K00128	4	0	0
K01810	3	0	0
K00850	2	0	0
K00600	2	0	0
K01491	2	0	0
K02822	1	0	0
K01803	1	0	0
K01783	1	0	0
K15633	1	0	0
K00948	1	0	0
K06881	1	0	0
K00625	1	0	0
K00925	1	0	0
K02909	0	0	0
K01126	0	0	0
K02959	0	0	0
K01875	0	0	0
K00939	0	0	0
K23535	0	0	0
K02948	0	0	0
K00945	0	0	0
K02108	0	0	0
K02988	0	0	0
K02961	0	0	0
K00997	0	0	0
K02881	0	0	0
K02946	0	0	0
K15581	0	0	0
K03470	0	0	0
K03110	0	0	0
K03703	0	0	0
K00566	0	0	0
K18888	0	0	0
K02112	0	0	0
K02434	0	0	0
K07335	0	0	0
K02935	0	0	0
K02337	0	0	0
K02338	0	0	0
K02968	0	0	0
K02952	0	0	0
K22391	0	0	0
K00525	0	0	0
K11051	0	0	0
K01889	0	0	0
K01869	0	0	0
K02950	0	0	0
K02041	0	0	0
K12573	0	0	0
K03584	0	0	0
K03531	0	0	0
K13273	0	0	0
K11717	0	0	0
K08968	0	0	0
K02911	0	0	0
K18290	0	0	0
K01186	0	0	0
K10823	0	0	0
K06949	0	0	0
K02899	0	0	0
K02914	0	0	0
K02884	0	0	0
K03151	0	0	0
K02340	0	0	0
K02963	0	0	0
K02042	0	0	0
K08591	0	0	0
K03043	0	0	0
K02895	0	0	0
K01890	0	0	0
K02994	0	0	0
K02874	0	0	0
K02933	0	0	0
K02916	0	0	0
K02114	0	0	0
K00560	0	0	0
K18887	0	0	0
K02316	0	0	0
K03070	0	0	0
K01870	0	0	0
K00604	0	0	0
K02965	0	0	0
K03086	0	0	0
K09698	0	0	0
K02435	0	0	0
K15583	0	0	0
K02078	0	0	0
K16785	0	0	0
K00655	0	0	0
K18292	0	0	0
K10112	0	0	0
K02784	0	0	0
K02967	0	0	0
K03621	0	0	0
K02871	0	0	0
K11071	0	0	0
K02902	0	0	0
K15580	0	0	0
K02111	0	0	0
K15582	0	0	0
K01639	0	0	0
K01838	0	0	0
K00969	0	0	0
K11753	0	0	0
K00995	0	0	0
K01493	0	0	0
K02314	0	0	0
K12574	0	0	0
K02313	0	0	0
K00759	0	0	0
K11050	0	0	0
K18288	0	0	0
K02109	0	0	0
K02113	0	0	0
K00942	0	0	0
K02110	0	0	0
K12257	0	0	0
K01883	0	0	0
K03073	0	0	0
K03100	0	0	0
K00287	0	0	0
K01914	0	0	0
K03671	0	0	0
K00526	0	0	0
K03550	0	0	0
K03106	0	0	0
K02863	0	0	0
K02115	0	0	0
K03657	0	0	0
K01880	0	0	0
K02433	0	0	0
K03553	0	0	0
K01872	0	0	0
K01972	0	0	0
K02919	0	0	0
K01338	0	0	0
K03075	0	0	0
K02888	0	0	0
K01881	0	0	0
K03648	0	0	0
K11070	0	0	0
K11072	0	0	0
K00859	0	0	0
K23537	0	0	0
K02954	0	0	0
K03217	0	0	0
K21064	0	0	0
K02335	0	0	0
K02913	0	0	0
K01866	0	0	0
K23536	0	0	0
K01873	0	0	0
K01151	0	0	0
K03800	0	0	0
K03701	0	0	0
K02867	0	0	0
K11069	0	0	0
K02904	0	0	0
K01874	0	0	0
K01255	0	0	0
