# Supplementary material for: Transcriptome landscape of Mycoplasma synoviae when exposed to chicken cells
Source: BMC Genomics. 2026 Mar 28;27:449. doi: 10.1186/s12864-026-12748-1 (PMC13151368; doi:10.1186/s12864-026-12748-1)
Supplement: Supplementary file 6 — Supplementary Material 6. [file 12864_2026_12748_MOESM6_ESM.xlsx]

## Sheet: MS-vs-MS-Host.edgeR.all.annot
id	MS-1_count	MS-2_count	MS-3_count	MS-Host1_count	MS-Host2_count	MS-Host3_count	MS-1_fpkm	MS-2_fpkm	MS-3_fpkm	MS-Host1_fpkm	MS-Host2_fpkm	MS-Host3_fpkm	MS_mean	MS-Host_mean	log2(fc)	PValue	FDR	Symbol	Description	KEGG_A_class	KEGG_B_class	Pathway	K_ID
VY93_RS00750	27	15	21	2012	2369	1851	5.55	3.33	4.24	307.42	321.86	297.48	4.37333	308.92	6.14236	0	0	MPN_386	WP_011283303.1 deoxynucleoside kinase [Mycoplasmopsis synoviae]	-	-	-	-
VY93_RS02985	61	47	61	4307	4879	4161	11.07	9.2	10.86	580.81	585.05	590.21	10.3767	585.357	5.8179	0	0	--	WP_225248986.1 DNA-protecting protein DprA [Mycoplasmopsis synoviae]	-	-	-	-
VY93_RS01090	2734	3028	2819	200606	227468	188577	62.2	74.28	62.95	3391.84	3419.88	3353.75	66.4767	3388.49	5.67165	0	0	--	WP_020002893.1 PDxFFG protein [Mycoplasmopsis synoviae]	-	-	-	-
VY93_RS01875	1268	1309	1307	72355	82489	67487	71.31	79.38	72.14	3023.9	3065.45	2966.67	74.2767	3018.67	5.34486	0	0	oppF	WP_020003195.1 ATP-binding cassette domain-containing protein [Mycoplasmopsis synoviae]	Environmental Information Processing;Cellular Processes	Membrane transport;Cellular community - prokaryotes	ko02010//ABC transporters;ko02024//Quorum sensing	K10823	K10823
VY93_RS04195	2522	2638	2616	130728	148138	123519	126.3	142.45	128.59	4865.23	4902.3	4835.25	132.447	4867.59	5.19973	0	0	--	WP_158439021.1 ABC transporter substrate-binding protein [Mycoplasmopsis synoviae]	Environmental Information Processing;Cellular Processes	Membrane transport;Cellular community - prokaryotes	ko02010//ABC transporters;ko02024//Quorum sensing	K15580	K15580
VY93_RS01085	576	645	607	29260	33393	27470	59.49	71.83	61.53	2245.65	2278.88	2217.57	64.2833	2247.37	5.12765	0	0	oppD	WP_026365167.1 ABC transporter ATP-binding protein [Mycoplasmopsis synoviae]	Environmental Information Processing;Cellular Processes	Membrane transport;Cellular community - prokaryotes	ko02010//ABC transporters;ko02024//Quorum sensing	K15583	K15583
VY93_RS01870	106	88	93	4498	5192	4291	32.77	29.33	28.22	1033.26	1060.53	1036.81	30.1067	1043.53	5.11525	0	0	--	WP_117274880.1 DUF3899 domain-containing protein [Mycoplasmopsis synoviae]	-	-	-	-
VY93_RS01885	1107	1147	1182	50589	58110	48462	110.75	123.74	116.07	3761.28	3841.75	3789.93	116.853	3797.65	5.02234	0	0	BruAb2_1032	WP_011283490.1 ABC transporter permease [Mycoplasmopsis synoviae]	Environmental Information Processing;Cellular Processes	Membrane transport;Cellular community - prokaryotes	ko02010//ABC transporters;ko02024//Quorum sensing	K15582	K15582
VY93_RS00715	86	83	79	3630	3964	3522	14.12	14.69	12.73	442.9	430.06	452	13.8467	441.653	4.9953	0	0	--	WP_020003063.1 hypothetical protein [Mycoplasmopsis synoviae]	-	-	-	-
VY93_RS01075	517	443	465	19787	23290	19494	70.22	64.88	61.99	1997.21	2090.32	2069.64	65.6967	2052.39	4.96534	0	0	dppC	WP_020002890.1 ABC transporter permease [Mycoplasmopsis synoviae]	Environmental Information Processing;Cellular Processes	Membrane transport;Cellular community - prokaryotes	ko02010//ABC transporters;ko02024//Quorum sensing	K15582	K15582
VY93_RS01890	818	725	730	30913	35835	29404	97.77	93.44	85.64	2745.79	2830.3	2747.16	92.2833	2774.42	4.90997	0	0	oppB	WP_020003196.1 ABC transporter permease [Mycoplasmopsis synoviae]	Environmental Information Processing;Cellular Processes	Membrane transport;Cellular community - prokaryotes	ko02010//ABC transporters;ko02024//Quorum sensing	K15581	K15581
VY93_RS01080	1093	1146	1030	44608	49589	41176	83.6	94.51	77.33	2535.55	2506.36	2461.81	85.1467	2501.24	4.87655	0	0	amiF	WP_020002891.1 ABC transporter ATP-binding protein [Mycoplasmopsis synoviae]	Environmental Information Processing;Cellular Processes	Membrane transport;Cellular community - prokaryotes	ko02010//ABC transporters;ko02024//Quorum sensing	K10823	K10823
VY93_RS01880	745	722	774	28467	33050	27545	93.27	97.47	95.11	2648.6	2734.29	2695.68	95.2833	2692.86	4.82077	0	0	oppD	WP_026365203.1 ABC transporter ATP-binding protein [Mycoplasmopsis synoviae]	Environmental Information Processing;Cellular Processes	Membrane transport;Cellular community - prokaryotes	ko02010//ABC transporters;ko02024//Quorum sensing	K15583	K15583
VY93_RS00710	123	114	93	3767	4273	3577	18.25	18.24	13.55	415.48	419.07	414.97	16.68	416.507	4.64215	0	0	--	WP_020003064.1 hypothetical protein [Mycoplasmopsis synoviae]	-	-	-	-
VY93_RS00755	117	123	106	3780	4407	3745	24.85	28.17	22.1	596.72	618.61	621.84	25.04	612.39	4.61214	0	0	--	WP_020002910.1 deoxynucleoside kinase [Mycoplasmopsis synoviae]	-	-	-	-
VY93_RS02950	246	191	208	5912	6272	5520	19.21	16.08	15.94	343.07	323.63	336.93	17.0767	334.543	4.29209	0	0	--	WP_036434150.1 hypothetical protein [Mycoplasmopsis synoviae]	-	-	-	-
VY93_RS01905	3629	3207	3495	85348	96897	80756	265.78	253.25	251.23	4645.15	4689.38	4623.08	256.753	4652.54	4.17956	0	0	pepF	WP_020003199.1 oligoendopeptidase F [Mycoplasmopsis synoviae]	-	-	-	-
VY93_RS01900	5662	5442	5798	138254	155068	129380	334.36	346.52	336.06	6067.28	6051.13	5972.19	338.98	6030.2	4.15293	0	0	--	AKB11088.1 lipoprotein [Mycoplasmopsis synoviae ATCC 25204] [Mycoplasmopsis synoviae]	-	-	-	-
VY93_RS00870	70	41	64	1409	1602	1324	7.18	4.53	6.44	107.4	108.58	106.15	6.05	107.377	4.1496	0	0	mod	WP_081619822.1 site-specific DNA-methyltransferase [Mycoplasmopsis synoviae]	-	-	-	-
VY93_RS00125	1549	1324	1676	34717	39560	33586	308.57	284.39	327.7	5139.46	5207.51	5229.79	306.887	5192.25	4.08058	0	0	plsY	WP_020003038.1 glycerol-3-phosphate 1-O-acyltransferase PlsY [Mycoplasmopsis synoviae]	Metabolism;Metabolism;Metabolism;Metabolism	Global and overview maps;Global and overview maps;Lipid metabolism;Lipid metabolism	ko01100//Metabolic pathways;ko01110//Biosynthesis of secondary metabolites;ko00564//Glycerophospholipid metabolism;ko00561//Glycerolipid metabolism	K08591	K08591	K08591	K08591
VY93_RS02755	15	6	5	186	224	203	1.41	0.61	0.46	13.02	13.94	14.94	0.826667	13.9667	4.07854	7.12e-81	1.45e-80	--	WP_109537356.1 hypothetical protein [Mycoplasmopsis synoviae]	-	-	-	-
VY93_RS00880	131	90	94	2455	2736	2134	19.06	14.12	13.43	265.5	263.1	242.75	15.5367	257.117	4.04867	0	0	tmcAL	WP_020002747.1 nucleotidyltransferase [Mycoplasmopsis synoviae]	-	-	-	-
VY93_RS01145	3878	3354	3642	77090	85891	72968	185.11	172.63	170.63	2734.58	2709.18	2722.54	176.123	2722.1	3.95006	0	0	--	WP_020002904.1 glycoside hydrolase [Mycoplasmopsis synoviae]	Metabolism;Metabolism;Metabolism	Global and overview maps;Glycan biosynthesis and metabolism;Lipid metabolism	ko01100//Metabolic pathways;ko00511//Other glycan degradation;ko00600//Sphingolipid metabolism	K01186	K01186	K01186
VY93_RS03110	302	256	337	6185	7005	5957	48.52	44.35	53.14	738.4	743.64	748.05	48.67	743.363	3.93296	0	0	--	WP_020002852.1 hypothetical protein [Mycoplasmopsis synoviae]	Metabolism;Metabolism;Metabolism	Global and overview maps;Global and overview maps;Metabolism of cofactors and vitamins	ko01100//Metabolic pathways;ko01110//Biosynthesis of secondary metabolites;ko00740//Riboflavin metabolism	K11753	K11753	K11753
VY93_RS01840	291	267	266	5708	6272	5339	44.36	43.89	39.8	646.69	631.85	636.24	42.6833	638.26	3.9024	0	0	asnA	WP_020003188.1 aspartate--ammonia ligase [Mycoplasmopsis synoviae]	Metabolism;Metabolism;Metabolism;Metabolism;Metabolism	Global and overview maps;Global and overview maps;Global and overview maps;Metabolism of other amino acids;Amino acid metabolism	ko01100//Metabolic pathways;ko01110//Biosynthesis of secondary metabolites;ko01230//Biosynthesis of amino acids;ko00460//Cyanoamino acid metabolism;ko00250//Alanine, aspartate and glutamate metabolism	K01914	K01914	K01914	K01914	K01914
VY93_RS00360	731	616	684	13763	15381	13117	143.7	130.57	131.98	2010.65	1998.05	2015.62	135.417	2008.11	3.89036	0	0	cysS	WP_117274803.1 DUF402 domain-containing protein [Mycoplasmopsis synoviae]	-	-	-	-
VY93_RS02760	211	197	206	3979	4447	3982	25.09	25.25	24.04	351.55	349.37	370.06	24.7933	356.993	3.84787	0	0	thiI	WP_020003023.1 tRNA 4-thiouridine(8) synthase ThiI [Mycoplasmopsis synoviae]	Metabolism;Metabolism;Genetic Information Processing	Global and overview maps;Metabolism of cofactors and vitamins;Folding, sorting and degradation	ko01100//Metabolic pathways;ko00730//Thiamine metabolism;ko04122//Sulfur relay system	K03151	K03151	K03151
VY93_RS01730	566	475	529	10068	11223	10011	107.04	96.86	98.2	1414.99	1402.55	1479.92	100.7	1432.49	3.83039	0	0	rluB	WP_026365174.1 rRNA pseudouridine synthase [Mycoplasmopsis synoviae]	-	-	-	-
VY93_RS01895	2519	2349	2464	46230	53055	44464	446.26	448.72	428.45	6086.41	6211.01	6157.38	441.143	6151.6	3.80164	0	0	--	WP_020003197.1 hypothetical protein [Mycoplasmopsis synoviae]	-	-	-	-
VY93_RS00740	448	398	437	8016	9229	7800	38.54	36.92	36.9	512.48	524.65	524.52	37.4533	520.55	3.79687	0	0	nupP	WP_117274854.1 sugar ABC transporter permease [Mycoplasmopsis synoviae]	Environmental Information Processing	Membrane transport	ko02010//ABC transporters	K23535
VY93_RS02855	108	96	109	1948	2206	1866	17.23	16.51	17.06	230.91	232.52	232.66	16.9333	232.03	3.77637	0	0	fmt	WP_020002979.1 methionyl-tRNA formyltransferase [Mycoplasmopsis synoviae]	Metabolism;Genetic Information Processing;Metabolism	Global and overview maps;Translation;Metabolism of cofactors and vitamins	ko01100//Metabolic pathways;ko00970//Aminoacyl-tRNA biosynthesis;ko00670//One carbon pool by folate	K00604	K00604	K00604
VY93_RS02080	55	67	75	1209	1381	1193	7.75	10.18	10.38	126.64	128.62	131.44	9.43667	128.9	3.77183	3.73e-293	1.46e-292	--	WP_020003228.1 sugar ABC transporter permease [Mycoplasmopsis synoviae]	-	-	-	-
VY93_RS02135	176	172	252	3637	4024	3582	27.87	29.37	39.17	428.07	421.14	443.45	32.1367	430.887	3.74502	0	0	--	WP_020003237.1 YqaJ viral recombinase family protein [Mycoplasmopsis synoviae]	-	-	-	-
VY93_RS02630	1109	1128	1136	19825	23134	20012	101.24	111.03	101.78	1344.9	1395.49	1427.96	104.683	1389.45	3.73041	0	0	MG225	WP_020003004.1 APC family permease [Mycoplasmopsis synoviae]	-	-	-	-
VY93_RS02455	180	172	181	3227	3709	2992	31.51	32.47	31.1	419.87	429.11	409.48	31.6933	419.487	3.72637	0	0	MYPU_4560	WP_117274886.1 Nif3-like dinuclear metal center hexameric protein [Mycoplasmopsis synoviae]	Metabolism;Metabolism	Global and overview maps;Metabolism of cofactors and vitamins	ko01100//Metabolic pathways;ko00790//Folate biosynthesis	K22391	K22391
VY93_RS01600	62	38	50	868	1029	838	4.32	2.85	3.42	44.89	47.32	45.59	3.53	45.9333	3.7018	3.93e-225	1.32e-224	--	WP_020002760.1 MFS transporter [Mycoplasmopsis synoviae]	-	-	-	-
VY93_RS01845	355	277	337	5339	6155	5112	63.9	53.76	59.54	714.2	732.12	719.28	59.0667	721.867	3.61132	0	0	licA	WP_020003189.1 phosphotransferase [Mycoplasmopsis synoviae]	-	-	-	-
VY93_RS00865	2190	1989	2289	34822	39364	33493	119.56	117.09	122.66	1412.76	1420.08	1429.29	119.77	1420.71	3.56827	0	0	--	WP_020002931.1 DEAD/DEAH box helicase family protein [Mycoplasmopsis synoviae]	-	-	-	-
VY93_RS02535	27	20	15	329	366	337	4.1	3.28	2.24	37.15	36.75	40.02	3.20667	37.9733	3.56584	1.97e-106	4.57e-106	UU050	WP_020002819.1 F0F1 ATP synthase subunit gamma [Mycoplasmopsis synoviae]	-	-	-	-
VY93_RS03210	230	180	224	3349	3721	3298	34.83	29.39	33.29	376.86	372.33	390.36	32.5033	379.85	3.54677	0	0	cas1	WP_020002865.1 type II CRISPR-associated endonuclease Cas1 [Mycoplasmopsis synoviae]	-	-	-	-
VY93_RS01070	465	291	349	5729	6312	5974	60.76	41	44.76	556.34	545.04	610.21	48.84	570.53	3.54617	1.91e-274	7.26e-274	oppB	WP_026365166.1 ABC transporter permease [Mycoplasmopsis synoviae]	Environmental Information Processing;Cellular Processes	Membrane transport;Cellular community - prokaryotes	ko02010//ABC transporters;ko02024//Quorum sensing	K15581	K15581
VY93_RS01510	88	85	98	1374	1540	1361	12.44	12.96	13.6	144.37	143.89	150.42	13	146.227	3.49162	5.68730951232677e-310	0	nrnA	WP_020002753.1 bifunctional oligoribonuclease/PAP phosphatase NrnA [Mycoplasmopsis synoviae]	Metabolism;Metabolism;Metabolism	Global and overview maps;Global and overview maps;Energy metabolism	ko01100//Metabolic pathways;ko01120//Microbial metabolism in diverse environments;ko00920//Sulfur metabolism	K06881	K06881	K06881
VY93_RS02780	41	20	28	496	430	453	6.47	3.4	4.34	58.17	44.84	55.88	4.73667	52.9633	3.48305	1.23e-78	2.46e-78	potB	WP_020003027.1 ABC transporter permease [Mycoplasmopsis synoviae]	Environmental Information Processing	Membrane transport	ko02010//ABC transporters	K11071
VY93_RS00735	686	664	725	10554	11961	10086	50.91	53.13	52.81	582.02	586.53	585.05	52.2833	584.533	3.48286	0	0	MG119	WP_020002907.1 ABC transporter ATP-binding protein [Mycoplasmopsis synoviae]	Environmental Information Processing	Membrane transport	ko02010//ABC transporters	K23537
VY93_RS00960	1274	1295	1283	20085	21558	18756	143.11	156.86	141.46	1676.71	1600.26	1646.93	147.143	1641.3	3.47954	0	0	--	AKB10956.1 P60-like lipoprotein [Mycoplasmopsis synoviae ATCC 25204] [Mycoplasmopsis synoviae]	-	-	-	-
VY93_RS02865	168	120	124	2128	2287	1981	21.95	16.91	15.9	206.65	197.48	202.35	18.2533	202.16	3.46927	0	0	--	WP_020002981.1 hypothetical protein [Mycoplasmopsis synoviae]	-	-	-	-
VY93_RS02505	13310.1	11801.7	12988.1	186624	208537	179794	842.62	805.6	807.04	8779.97	8723.8	8897.13	818.42	8800.3	3.42664	0	0	--	WP_046128344.1 putative immunoglobulin-blocking virulence protein [Mycoplasmopsis synoviae]	-	-	-	-
VY93_RS02945	357	293	358	4990	5362	4661	25.4	22.48	25	263.83	252.08	259.21	24.2933	258.373	3.41082	0	0	rnj1	WP_020002995.1 ribonuclease J [Mycoplasmopsis synoviae]	Genetic Information Processing	Folding, sorting and degradation	ko03018//RNA degradation	K12574
VY93_RS02860	271	187	183	3109	3482	2923	40.62	30.23	26.93	346.34	344.92	342.5	32.5933	344.587	3.40222	4.44e-259	1.61e-258	--	WP_109537226.1 hypothetical protein [Mycoplasmopsis synoviae]	-	-	-	-
VY93_RS02090	2657	2545	2692	37583	42901	35855	188.13	194.31	187.09	1977.63	2007.34	1984.51	189.843	1989.83	3.38976	0	0	--	AKB11124.1 lipoprotein [Mycoplasmopsis synoviae ATCC 25204] [Mycoplasmopsis synoviae]	-	-	-	-
VY93_RS02785	35	38	34	534	545	446	5.56	6.51	5.3	63.07	57.24	55.41	5.79	58.5733	3.33861	1.2e-128	3e-128	potC	WP_020003028.1 spermidine/putrescine ABC transporter permease [Mycoplasmopsis synoviae]	Environmental Information Processing	Membrane transport	ko02010//ABC transporters	K11070
VY93_RS00745	638	549	602	7907	9121	7472	89.92	83.44	83.28	828.21	849.52	823.22	85.5467	833.65	3.28466	0	0	MG121	WP_020002909.1 ABC transporter permease [Mycoplasmopsis synoviae]	Environmental Information Processing	Membrane transport	ko02010//ABC transporters	K23536
VY93_RS00475	179	118	160	1972	2229	1934	14.4	10.24	12.64	117.93	118.53	121.65	12.4267	119.37	3.26393	0	0	--	WP_117274847.1 ABC transporter permease subunit [Mycoplasmopsis synoviae]	Environmental Information Processing	Membrane transport	ko02010//ABC transporters	K02042
VY93_RS00010	823	676	752	9930	10786	9515	97.59	86.43	87.52	875.01	845.13	881.91	90.5133	867.35	3.26041	0	0	--	WP_020003053.1 DNA polymerase III subunit beta [Mycoplasmopsis synoviae]	Genetic Information Processing;Genetic Information Processing;Genetic Information Processing	Replication and repair;Replication and repair;Replication and repair	ko03440//Homologous recombination;ko03030//DNA replication;ko03430//Mismatch repair	K02338	K02338	K02338
VY93_RS01105	31426	31109	33779	420224	476894	397664	2297.79	2452.65	2424.2	22833.8	23041.9	22728.1	2391.55	22867.9	3.25731	0	0	nanT	WP_117274857.1 sodium:solute symporter [Mycoplasmopsis synoviae]	-	-	-	-
VY93_RS01975	51	30	34	457	571	472	8.79	5.58	5.75	58.55	65.05	63.6	6.70667	62.4	3.21788	6.59e-117	1.6e-116	rsmA	WP_011283507.1 16S rRNA (adenine(1518)-N(6)/adenine(1519)-N(6))-dimethyltransferase RsmA [Mycoplasmopsis synoviae]	-	-	-	-
VY93_RS01830	487	456	451	5831	6491	5587	67.58	68.23	61.43	601.31	595.2	606.02	65.7467	600.843	3.192	0	0	nrnA	WP_020003186.1 bifunctional oligoribonuclease/PAP phosphatase NrnA [Mycoplasmopsis synoviae]	Metabolism;Metabolism;Metabolism	Global and overview maps;Global and overview maps;Energy metabolism	ko01100//Metabolic pathways;ko01120//Microbial metabolism in diverse environments;ko00920//Sulfur metabolism	K06881	K06881	K06881
VY93_RS03215	50	46	37	571	626	513	20.37	20.21	14.8	172.9	168.55	163.39	18.46	168.28	3.18839	1.62e-141	4.23e-141	--	WP_109537261.1 CRISPR-associated endonuclease Cas2 [Mycoplasmopsis synoviae]	-	-	-	-
VY93_RS02870	38	24	36	410	419	372	10.08	6.86	9.37	80.81	73.43	77.12	8.77	77.12	3.13646	3.68e-106	8.45e-106	--	WP_020002982.1 dephospho-CoA kinase [Mycoplasmopsis synoviae]	Metabolism;Metabolism	Global and overview maps;Metabolism of cofactors and vitamins	ko01100//Metabolic pathways;ko00770//Pantothenate and CoA biosynthesis	K00859	K00859
VY93_RS01755	82	54	51	753	975	590	23.41	16.62	14.29	159.75	183.93	131.66	18.1067	158.447	3.1294	2.01e-75	3.92e-75	--	WP_117274875.1 hypothetical protein [Mycoplasmopsis synoviae]	-	-	-	-
VY93_RS03855	860	718	758	9361	10238	8867	86.62	77.98	74.94	700.68	681.41	698.11	79.8467	693.4	3.11838	0	0	--	WP_020002738.1 thermonuclease family protein [Mycoplasmopsis synoviae]	-	-	-	-
VY93_RS01835	507	439	471	5596	6160	5264	70.79	66.1	64.55	580.67	568.37	574.54	67.1467	574.527	3.09699	0	0	nrnA	WP_026365201.1 bifunctional oligoribonuclease/PAP phosphatase NrnA [Mycoplasmopsis synoviae]	Metabolism;Metabolism;Metabolism	Global and overview maps;Global and overview maps;Energy metabolism	ko01100//Metabolic pathways;ko01120//Microbial metabolism in diverse environments;ko00920//Sulfur metabolism	K06881	K06881	K06881
VY93_RS02980	193	179	190	2125	2535	2058	12.25	12.25	11.84	100.26	106.35	102.13	12.1133	102.913	3.08676	0	0	ydcI	AKB11273.1 RNA-binding protein S1 [Mycoplasmopsis synoviae ATCC 25204] [Mycoplasmopsis synoviae]	-	-	-	-
VY93_RS00970	208	137	131	1745	1754	1896	55.49	39.41	34.3	345.97	309.23	395.4	43.0667	350.2	3.02354	2.21e-101	4.9e-101	--	WP_225607101.1 hypothetical protein [Mycoplasmopsis synoviae]	-	-	-	-
VY93_RS01740	534	415	477	5352	5695	5067	59.39	49.77	52.07	442.35	418.55	440.51	53.7433	433.803	3.01288	0	0	--	WP_117274877.1 DNA polymerase IV [Mycoplasmopsis synoviae]	-	-	-	-
VY93_RS01475	510	474	510	5482	6220	5217	39.21	39.29	38.48	313.2	315.99	313.52	38.9933	314.237	3.01055	0	0	uvrC	WP_020002788.1 GIY-YIG nuclease family protein [Mycoplasmopsis synoviae]	Genetic Information Processing	Replication and repair	ko03420//Nucleotide excision repair	K03703
VY93_RS00705	507	415	477	5067	5905	4817	73.3	64.7	67.69	544.44	564.18	544.41	68.5633	551.01	3.00657	0	0	--	WP_020003065.1 hypothetical protein [Mycoplasmopsis synoviae]	-	-	-	-
VY93_RS00500	399	370	339	4024	4563	3928	47.95	47.94	39.98	359.34	362.32	368.95	45.29	363.537	3.00484	0	0	--	WP_020003103.1 YihY/virulence factor BrkB family protein [Mycoplasmopsis synoviae]	-	-	-	-
VY93_RS01670	557	493	526	5674	6320	5367	34.34	32.77	31.83	259.96	257.48	258.65	32.98	258.697	2.9716	0	0	pheT	WP_020002954.1 phenylalanine--tRNA ligase subunit beta [Mycoplasmopsis synoviae]	Genetic Information Processing	Translation	ko00970//Aminoacyl-tRNA biosynthesis	K01890
VY93_RS02440	543	515	566	5863	6348	5572	39.64	40.54	40.55	318.06	306.21	317.94	40.2433	314.07	2.96426	0	0	dnaG	WP_026365162.1 DNA primase [Mycoplasmopsis synoviae]	Genetic Information Processing	Replication and repair	ko03030//DNA replication	K02316
VY93_RS03205	3473	3065	3131	32877	36483	31295	152.61	145.22	135.04	1073.62	1059.37	1074.94	144.29	1069.31	2.88964	0	0	cas9-1	WP_026365159.1 type II CRISPR RNA-guided endonuclease Cas9 [Mycoplasmopsis synoviae]	-	-	-	-
VY93_RS01815	2844	2994	2852	29681	33220	27314	246.56	279.88	242.68	1912.26	1903.12	1850.98	256.373	1888.79	2.88114	0	0	--	WP_020003183.1 hypothetical protein [Mycoplasmopsis synoviae]	-	-	-	-
VY93_RS03390	189	154	182	1720	1879	1733	27.87	24.48	26.34	188.46	183.07	199.73	26.23	190.42	2.8599	5.88e-255	2.12e-254	MYPU_3590	WP_117274837.1 DegV family EDD domain-containing protein [Mycoplasmopsis synoviae]	-	-	-	-
VY93_RS02885	338	284	326	2996	3400	3084	31.76	28.77	30.07	209.21	211.11	226.52	30.2	215.613	2.83583	0	0	--	WP_117274829.1 GA module-containing protein [Mycoplasmopsis synoviae]	-	-	-	-
VY93_RS00130	13334	12084	13323	124091	139448	118328	1310.62	1280.73	1285.35	9064.28	9057.4	9091.4	1292.23	9071.03	2.8114	0	0	ffh	WP_020003037.1 signal recognition particle protein [Mycoplasmopsis synoviae]	Cellular Processes;Genetic Information Processing;Environmental Information Processing	Cellular community - prokaryotes;Folding, sorting and degradation;Membrane transport	ko02024//Quorum sensing;ko03060//Protein export;ko03070//Bacterial secretion system	K03106	K03106	K03106
VY93_RS01785	4561	3855	4402	40554	45451	39238	133.27	121.45	126.24	880.57	877.55	896.17	126.987	884.763	2.80061	0	0	--	WP_020003177.1 SGNH/GDSL hydrolase family protein [Mycoplasmopsis synoviae]	-	-	-	-
VY93_RS00590	240	229	240	2254	2490	2169	19.63	20.2	19.27	137	134.58	138.67	19.7	136.75	2.79527	0	0	malL	WP_020003087.1 alpha-amylase family glycosyl hydrolase [Mycoplasmopsis synoviae]	-	-	-	-
VY93_RS00645	88	50	87	700	760	706	17.61	10.79	17.09	104.09	100.49	110.42	15.1633	105	2.79173	2.15e-106	4.97e-106	SPAC31G5.05c	WP_020003076.1 ribulose-phosphate 3-epimerase [Mycoplasmopsis synoviae]	Metabolism;Metabolism;Metabolism;Metabolism;Metabolism;Metabolism;Metabolism;Metabolism	Global and overview maps;Global and overview maps;Global and overview maps;Global and overview maps;Global and overview maps;Carbohydrate metabolism;Energy metabolism;Carbohydrate metabolism	ko01100//Metabolic pathways;ko01110//Biosynthesis of secondary metabolites;ko01120//Microbial metabolism in diverse environments;ko01200//Carbon metabolism;ko01230//Biosynthesis of amino acids;ko00030//Pentose phosphate pathway;ko00710//Carbon fixation in photosynthetic organisms;ko00040//Pentose and glucuronate interconversions	K01783	K01783	K01783	K01783	K01783	K01783	K01783	K01783
VY93_RS00455	100	72	76	767	789	783	19.83	15.4	14.79	113.04	103.4	121.38	16.6733	112.607	2.75568	9.6e-114	2.28e-113	rsmE	WP_020003111.1 16S rRNA (uracil(1498)-N(3))-methyltransferase [Mycoplasmopsis synoviae]	-	-	-	-
VY93_RS02835	29	29	20	218	287	239	4.53	4.88	3.07	25.3	29.62	29.18	4.16	28.0333	2.75249	9.25e-62	1.68e-61	whiA	WP_026365176.1 DNA-binding protein WhiA [Mycoplasmopsis synoviae]	-	-	-	-
VY93_RS00585	289	278	329	2772	3037	2629	16.38	16.99	18.3	116.73	113.72	116.45	17.2233	115.633	2.74712	0	0	ycjT	WP_020003088.1 glycoside hydrolase family 65 protein [Mycoplasmopsis synoviae]	-	-	-	-
VY93_RS02415	19	25	15	178	216	168	4.84	6.86	3.75	33.69	36.35	33.44	5.15	34.4933	2.74367	1.42e-53	2.44e-53	--	WP_117274885.1 isochorismatase family protein [Mycoplasmopsis synoviae]	-	-	-	-
VY93_RS00690	704	589	634	5872	6524	5694	51.14	46.14	45.21	317	313.17	323.33	47.4967	317.833	2.74237	0	0	--	WP_051085469.1 ABC transporter permease [Mycoplasmopsis synoviae]	-	-	-	-
VY93_RS03705	25	13	22	211	193	146	3.93	2.2	3.4	24.66	20.06	17.95	3.17667	20.89	2.71723	1.08e-38	1.69e-38	--	WP_026365147.1 hypothetical protein [Mycoplasmopsis synoviae]	-	-	-	-
VY93_RS00950	3015	2363	2764	23627	27174	24036	270.27	228.4	243.19	1573.97	1609.68	1684.23	247.287	1622.63	2.71407	0	0	--	WP_020002812.1 DNA recombination protein RmuC [Mycoplasmopsis synoviae]	-	-	-	-
VY93_RS02085	57	55	38	460	521	387	9.46	9.84	6.19	56.75	57.15	50.22	8.49667	54.7067	2.68675	6.1e-80	1.23e-79	--	AKB11123.1 glycerol transporter subunit C [Mycoplasmopsis synoviae ATCC 25204] [Mycoplasmopsis synoviae]	-	-	-	-
VY93_RS02520	1490	1351	1391	12326	14074	11832	129.68	126.78	118.82	797.21	809.41	804.93	125.093	803.85	2.68392	0	0	atpA2	WP_020002816.1 ATP F0F1 synthase subunit alpha [Mycoplasmopsis synoviae]	Metabolism;Metabolism;Metabolism	Global and overview maps;Energy metabolism;Energy metabolism	ko01100//Metabolic pathways;ko00190//Oxidative phosphorylation;ko00195//Photosynthesis	K02111	K02111	K02111
VY93_RS01990	26	33	14	242	216	205	7.42	10.16	3.92	51.34	40.75	45.75	7.16667	45.9467	2.68059	6.31e-42	1e-41	--	AKJ20589.1 putative 2 cooccurring with ATP synthase chains [Mycoplasmopsis synoviae]	-	-	-	-
VY93_RS01735	1256	978	1250	9909	11297	9570	155.51	130.57	151.91	911.76	924.3	926.21	145.997	920.757	2.65688	0	0	nadD	WP_020002941.1 nicotinate-nucleotide adenylyltransferase [Mycoplasmopsis synoviae]	Metabolism;Metabolism	Global and overview maps;Metabolism of cofactors and vitamins	ko01100//Metabolic pathways;ko00760//Nicotinate and nicotinamide metabolism	K00969	K00969
VY93_RS00580	88	85	89	712	883	717	17.61	18.34	17.48	105.87	116.75	112.14	17.81	111.587	2.64741	1.03e-138	2.67e-138	yvdM	WP_117274849.1 beta-phosphoglucomutase [Mycoplasmopsis synoviae]	Metabolism	Carbohydrate metabolism	ko00500//Starch and sucrose metabolism	K01838
VY93_RS00760	743	581	669	5743	6229	5495	76.38	64.4	67.5	438.74	423.14	441.56	69.4267	434.48	2.64573	0	0	der	WP_020002911.1 ribosome biogenesis GTPase Der [Mycoplasmopsis synoviae]	-	-	-	-
VY93_RS02140	252	214	272	2011	2448	1973	74.31	68.04	78.72	440.68	477.01	454.77	73.69	457.487	2.63419	5.7e-295	2.25e-294	Dctd	WP_020003238.1 dCMP deaminase family protein [Mycoplasmopsis synoviae]	Metabolism;Metabolism	Global and overview maps;Nucleotide metabolism	ko01100//Metabolic pathways;ko00240//Pyrimidine metabolism	K01493	K01493
VY93_RS00565	1196	1202	1231	10515	11558	9603	187.43	203.12	189.35	1224.62	1196.94	1176.38	193.3	1199.31	2.6333	0	0	amyC	WP_011283267.1 carbohydrate ABC transporter permease [Mycoplasmopsis synoviae]	-	-	-	-
VY93_RS02875	142	107	117	1030	1184	970	21.57	17.53	17.45	116.3	118.87	115.2	18.85	116.79	2.63128	1.45e-169	4.26e-169	polA	WP_020002983.1 DNA polymerase I [Mycoplasmopsis synoviae]	Genetic Information Processing;Genetic Information Processing;Genetic Information Processing;Genetic Information Processing	Replication and repair;Replication and repair;Replication and repair;Replication and repair	ko03440//Homologous recombination;ko03030//DNA replication;ko03420//Nucleotide excision repair;ko03410//Base excision repair	K02335	K02335	K02335	K02335
VY93_RS02425	214	151	179	1495	1694	1451	22.78	17.33	18.7	118.28	119.18	120.75	19.6033	119.403	2.60667	3.85e-191	1.19e-190	--	WP_011283591.1 hypothetical protein [Mycoplasmopsis synoviae]	Metabolism;Metabolism;Metabolism;Metabolism;Metabolism;Metabolism;Metabolism;Metabolism	Global and overview maps;Global and overview maps;Global and overview maps;Global and overview maps;Carbohydrate metabolism;Carbohydrate metabolism;Carbohydrate metabolism;Carbohydrate metabolism	ko01100//Metabolic pathways;ko01110//Biosynthesis of secondary metabolites;ko01120//Microbial metabolism in diverse environments;ko01200//Carbon metabolism;ko00010//Glycolysis / Gluconeogenesis;ko00030//Pentose phosphate pathway;ko00520//Amino sugar and nucleotide sugar metabolism;ko00500//Starch and sucrose metabolism	K01810	K01810	K01810	K01810	K01810	K01810	K01810	K01810
VY93_RS04285	1195	1075	1279	9930	11226	9157	66.87	64.86	70.25	412.93	415.1	400.52	67.3267	409.517	2.60467	0	0	sigA	WP_020002874.1 RNA polymerase sigma factor [Mycoplasmopsis synoviae]	Cellular Processes	Cell motility	ko02040//Flagellar assembly	K03086
VY93_RS04030	79	54	37	467	525	449	7.18	5.29	3.3	31.55	31.54	31.91	5.25667	31.6667	2.59074	1.9e-60	3.42e-60	--	WP_117274826.1 hypothetical protein [Mycoplasmopsis synoviae]	Metabolism;Metabolism;Metabolism	Global and overview maps;Energy metabolism;Energy metabolism	ko01100//Metabolic pathways;ko00190//Oxidative phosphorylation;ko00195//Photosynthesis	K02112	K02112	K02112
VY93_RS00650	91	63	55	563	620	571	14.72	10.99	8.74	67.7	66.29	72.22	11.4833	68.7367	2.58154	5.01e-84	1.03e-83	rsgA	WP_011283284.1 ribosome small subunit-dependent GTPase A [Mycoplasmopsis synoviae]	Metabolism;Metabolism	Global and overview maps;Metabolism of cofactors and vitamins	ko01100//Metabolic pathways;ko00730//Thiamine metabolism	K06949	K06949
VY93_RS02880	500	416	458	3608	4097	3568	22.61	20.29	20.33	121.27	122.45	126.14	21.0767	123.287	2.5483	0	0	dnaE	WP_020002984.1 DNA polymerase III subunit alpha [Mycoplasmopsis synoviae]	Genetic Information Processing;Genetic Information Processing;Genetic Information Processing	Replication and repair;Replication and repair;Replication and repair	ko03440//Homologous recombination;ko03030//DNA replication;ko03430//Mismatch repair	K02337	K02337	K02337
VY93_RS01750	1173	1128	1217	9057	10424	8776	135.5	140.5	137.99	777.52	795.72	792.45	137.997	788.563	2.51459	0	0	csd	WP_020002938.1 aminotransferase class V-fold PLP-dependent enzyme [Mycoplasmopsis synoviae]	Metabolism;Metabolism	Global and overview maps;Metabolism of other amino acids	ko01100//Metabolic pathways;ko00450//Selenocompound metabolism	K11717	K11717
VY93_RS01655	598	493	618	4373	4873	4156	51.64	45.91	52.38	280.65	278.09	280.55	49.9767	279.763	2.48488	0	0	metG	WP_020002957.1 methionine--tRNA ligase [Mycoplasmopsis synoviae]	Metabolism;Genetic Information Processing;Metabolism	Global and overview maps;Translation;Metabolism of other amino acids	ko01100//Metabolic pathways;ko00970//Aminoacyl-tRNA biosynthesis;ko00450//Selenocompound metabolism	K01874	K01874	K01874
VY93_RS02515	1767	1548	1562	12103	14086	11636	174.83	165.15	151.69	889.92	920.97	899.94	163.89	903.61	2.46297	0	0	atpD2	WP_020002815.1 F0F1 ATP synthase subunit beta [Mycoplasmopsis synoviae]	Metabolism;Metabolism;Metabolism	Global and overview maps;Energy metabolism;Energy metabolism	ko01100//Metabolic pathways;ko00190//Oxidative phosphorylation;ko00195//Photosynthesis	K02112	K02112	K02112
VY93_RS02805	240	151	224	1454	1795	1482	16.57	11.24	15.18	74.62	81.92	80	14.33	78.8467	2.46001	1e-118	2.45e-118	TM_0288	WP_020002969.1 ABC transporter ATP-binding protein/permease [Mycoplasmopsis synoviae]	Environmental Information Processing	Membrane transport	ko02010//ABC transporters	K18888
VY93_RS00270	93	66	81	600	668	564	17.89	13.69	15.29	85.77	84.91	84.81	15.6233	85.1633	2.44653	1.7e-108	3.96e-108	rsmI	WP_020002847.1 16S rRNA (cytidine(1402)-2'-O)-methyltransferase [Mycoplasmopsis synoviae]	-	-	-	-
VY93_RS00425	4776	3898	4415	31578	35506	31311	476.76	419.57	432.58	2342.59	2342.13	2443.2	442.97	2375.97	2.42324	0	0	ywdH	WP_154221564.1 aldehyde dehydrogenase family protein [Mycoplasmopsis synoviae]	Metabolism;Metabolism;Metabolism;Metabolism;Metabolism;Metabolism;Metabolism;Metabolism;Metabolism;Metabolism;Metabolism;Metabolism;Metabolism;Metabolism;Metabolism;Metabolism;Metabolism	Global and overview maps;Global and overview maps;Global and overview maps;Carbohydrate metabolism;Carbohydrate metabolism;Carbohydrate metabolism;Metabolism of cofactors and vitamins;Lipid metabolism;Amino acid metabolism;Amino acid metabolism;Amino acid metabolism;Lipid metabolism;Amino acid metabolism;Amino acid metabolism;Metabolism of other amino acids;Xenobiotics biodegradation and metaboli…	ko01100//Metabolic pathways;ko01110//Biosynthesis of secondary metabolites;ko01120//Microbial metabolism in diverse environments;ko00010//Glycolysis / Gluconeogenesis;ko00053//Ascorbate and aldarate metabolism;ko00620//Pyruvate metabolism;ko00770//Pantothenate and CoA biosynthesis;ko00561//Glycerolipid metabolism;ko00280//Valine, leucine and isoleucine degradation;ko00310//Lysine degradation;ko00…	K00128	K00128	K00128	K00128	K00128	K00128	K00128	K00128	K00128	K00128	K00128	K00128	K00128	K00128	K00128	K00128	K00128
VY93_RS02560	6894	5700	5946	45173	50591	43694	196.06	174.79	165.98	954.73	950.77	971.35	178.943	958.95	2.42195	0	0	--	WP_020002761.1 hypothetical protein [Mycoplasmopsis synoviae]	-	-	-	-
VY93_RS02510	8486	8603	8959	63586	72172	60322	477.23	521.68	494.52	2657.43	2682.05	2651.71	497.81	2663.73	2.41978	0	0	UU045	WP_046128345.1 DUF31 family protein [Mycoplasmopsis synoviae]	-	-	-	-
VY93_RS00965	2896	2616	2768	19567	21834	18457	179.78	175.11	168.66	902.7	895.68	895.64	174.517	898.007	2.36336	0	0	--	AKB10957.1 membrane protein P80 [Mycoplasmopsis synoviae ATCC 25204] [Mycoplasmopsis synoviae]	-	-	-	-
VY93_RS01825	309	280	288	1986	2451	1895	54.96	53.7	50.28	262.5	288.07	263.46	52.98	271.343	2.3566	2.82e-231	9.7e-231	--	WP_117274821.1 hypothetical protein [Mycoplasmopsis synoviae]	-	-	-	-
VY93_RS02800	399	321	372	2480	2890	2457	31.71	27.51	29.02	146.46	151.77	152.63	29.4133	150.287	2.35317	9.15e-271	3.36e-270	yfiB	WP_117274893.1 ABC transporter ATP-binding protein/permease [Mycoplasmopsis synoviae]	Environmental Information Processing	Membrane transport	ko02010//ABC transporters	K18887
VY93_RS00245	94	65	58	494	533	524	15.05	11.22	9.11	58.77	56.38	65.57	11.7933	60.24	2.35275	5.09e-62	9.28e-62	--	WP_211207605.1 Cof-type HAD-IIB family hydrolase [Mycoplasmopsis synoviae]	-	-	-	-
VY93_RS03795	1849	1787	1973	12858	14720	12357	137.44	143.22	143.94	710.25	723.01	717.97	141.533	717.077	2.34099	0	0	infB	WP_011283822.1 translation initiation factor IF-2 [Mycoplasmopsis synoviae]	-	-	-	-
VY93_RS00005	818	650	690	5061	5412	4842	80.23	68.74	66.42	368.87	350.75	371.21	71.7967	363.61	2.3404	1.25e-272	4.65e-272	dnaA	WP_020003054.1 DnaA/Hda family protein [Mycoplasmopsis synoviae]	Cellular Processes;Environmental Information Processing	Cell growth and death;Signal transduction	ko04112//Cell cycle - Caulobacter;ko02020//Two-component system	K02313	K02313
VY93_RS01805	2825	2807	2949	19856	22372	18493	371.32	397.83	380.45	1939.52	1943.15	1900.03	383.2	1927.57	2.33061	0	0	MPN_136	WP_020003181.1 carbohydrate ABC transporter permease [Mycoplasmopsis synoviae]	-	-	-	-
VY93_RS00770	46	22	26	234	241	183	13.3	6.86	7.38	50.29	46.05	41.36	9.18	45.9	2.32193	3.4e-37	5.24e-37	--	WP_117274805.1 hypothetical protein [Mycoplasmopsis synoviae]	-	-	-	-
VY93_RS03115	671	650	685	4571	5120	4371	113.49	118.54	113.72	574.54	572.24	577.89	115.25	574.89	2.31852	0	0	ybjI	WP_109537361.1 HAD-IIB family hydrolase [Mycoplasmopsis synoviae]	-	-	-	-
VY93_RS01155	93	81	88	574	659	561	12.99	12.2	12.06	59.56	60.8	61.23	12.4167	60.53	2.28537	3.27e-104	7.37e-104	--	WP_220094918.1 hemagglutinin [Mycoplasmopsis synoviae]	-	-	-	-
VY93_RS03785	1556	1687	1606	10515	12149	9937	124.1	145.07	125.72	623.2	640.27	619.48	131.63	627.65	2.25347	9.88131291682493e-324	3.95252516672997e-323	nusA	WP_117274841.1 transcription termination/antitermination protein NusA [Mycoplasmopsis synoviae]	-	-	-	-
VY93_RS03130	201	175	224	1239	1385	1324	12.91	12.12	14.12	59.13	58.77	66.46	13.05	61.4533	2.23544	7.42e-129	1.87e-128	ligA	WP_026365156.1 NAD-dependent DNA ligase LigA [Mycoplasmopsis synoviae]	Genetic Information Processing;Genetic Information Processing;Genetic Information Processing;Genetic Information Processing	Replication and repair;Replication and repair;Replication and repair;Replication and repair	ko03030//DNA replication;ko03430//Mismatch repair;ko03420//Nucleotide excision repair;ko03410//Base excision repair	K01972	K01972	K01972	K01972
VY93_RS00875	70	53	47	354	381	384	23.59	19.26	15.55	88.66	84.85	101.16	19.4667	91.5567	2.23366	1.39e-52	2.38e-52	--	WP_046128305.1 hypothetical protein [Mycoplasmopsis synoviae]	-	-	-	-
VY93_RS03595	4811	4509	4852	30700	33273	28716	733.45	741.21	726.03	3478.15	3351.98	3422.04	733.563	3417.39	2.2199	0	0	ecfT	WP_011283797.1 energy-coupling factor transporter transmembrane protein EcfT [Mycoplasmopsis synoviae]	Environmental Information Processing	Membrane transport	ko02010//ABC transporters	K16785
VY93_RS00675	251	242	245	1507	1773	1550	31.42	32.67	30.11	140.21	146.68	151.69	31.4	146.193	2.21904	7.25e-196	2.3e-195	KCNQ4	WP_020003070.1 potassium channel family protein [Mycoplasmopsis synoviae]	-	-	-	-
VY93_RS00570	1948	1947	2011	12481	13927	11787	306.36	330.17	310.42	1458.69	1447.33	1448.99	315.65	1451.67	2.20132	0	0	amyD	WP_020003091.1 sugar ABC transporter permease [Mycoplasmopsis synoviae]	-	-	-	-
VY93_RS00730	18908	17865	19309	117936	129896	111564	1891.69	1927.24	1896.11	8768.52	8587.64	8724.77	1905.01	8693.64	2.19016	0	0	tmpC	WP_026365170.1 BMP family ABC transporter substrate-binding protein [Mycoplasmopsis synoviae]	Environmental Information Processing	Membrane transport	ko02010//ABC transporters	K07335
VY93_RS02970	5740	4669	5335	32732	36181	31662	651.32	571.26	594.18	2760.15	2712.94	2808.34	605.587	2760.48	2.18851	0	0	--	SYV93448.1 Uncharacterised protein [Mycoplasmopsis synoviae]	-	-	-	-
VY93_RS00400	79	83	79	493	600	447	11.39	12.9	11.18	52.8	57.14	50.36	11.8233	53.4333	2.1761	3.45e-77	6.81e-77	--	SYV92419.1 DNA polymerase III, delta subunit [Mycoplasmopsis synoviae]	Genetic Information Processing;Genetic Information Processing;Genetic Information Processing	Replication and repair;Replication and repair;Replication and repair	ko03440//Homologous recombination;ko03030//DNA replication;ko03430//Mismatch repair	K02340	K02340	K02340
VY93_RS01985	995	748	805	5079	6059	4963	222.98	180.75	177.07	845.87	897.28	869.41	193.6	870.853	2.16935	7.19e-190	2.2e-189	--	WP_020003212.1 DUF4231 domain-containing protein [Mycoplasmopsis synoviae]	-	-	-	-
VY93_RS02230	4525	4104	4567	26784	29929	26160	692.2	676.94	685.72	3044.85	3025.39	3128.08	684.953	3066.11	2.16233	0	0	tsf	WP_020003255.1 translation elongation factor Ts [Mycoplasmopsis synoviae]	-	-	-	-
VY93_RS02280	3442	3379	3657	21639	23696	20460	370.85	392.56	386.74	1732.61	1687.09	1723.14	383.383	1714.28	2.16074	0	0	MG146	WP_026365209.1 CNNM domain-containing protein [Mycoplasmopsis synoviae]	-	-	-	-
VY93_RS03280	788	735	763	4677	5197	4356	93.68	94.22	89.04	413.22	408.29	404.81	92.3133	408.773	2.14669	0	0	--	WP_020003121.1 hypothetical protein [Mycoplasmopsis synoviae]	-	-	-	-
VY93_RS01855	2477	2548	2515	15271	17361	14020	284.67	315.75	283.7	1304.25	1318.46	1259.48	294.707	1294.06	2.13456	0	0	--	WP_020003191.1 hypothetical protein [Mycoplasmopsis synoviae]	-	-	-	-
VY93_RS00405	13	12	24	88	106	102	1.4	1.4	2.54	7.06	7.57	8.61	1.78	7.74667	2.1217	7.58e-22	1.06e-21	--	WP_117274846.1 hypothetical protein [Mycoplasmopsis synoviae]	-	-	-	-
VY93_RS00560	3016	3127	3264	18813	21075	17562	236.33	264.21	251.04	1095.52	1091.26	1075.69	250.527	1087.49	2.11797	0	0	msmK	WP_117274848.1 ATP-binding cassette domain-containing protein [Mycoplasmopsis synoviae]	Environmental Information Processing	Membrane transport	ko02010//ABC transporters	K10112
VY93_RS03035	2332	1968	2351	13134	14629	12602	116.39	105.92	115.18	487.17	482.5	491.67	112.497	487.113	2.11438	0	0	ileS	WP_020002799.1 isoleucine--tRNA ligase [Mycoplasmopsis synoviae]	Genetic Information Processing	Translation	ko00970//Aminoacyl-tRNA biosynthesis	K01870
VY93_RS03400	1133	1066	1154	6506	7477	6339	123.26	125.05	123.22	525.99	537.51	539.05	123.843	534.183	2.10882	0	0	tyrS	WP_020003140.1 tyrosine--tRNA ligase [Mycoplasmopsis synoviae]	Genetic Information Processing	Translation	ko00970//Aminoacyl-tRNA biosynthesis	K01866
VY93_RS02825	1647	1403	1610	8723	10463	8978	318.19	292.27	305.3	1252.38	1335.75	1355.81	305.253	1314.65	2.1066	0	0	--	WP_020002973.1 TrkA family potassium uptake protein [Mycoplasmopsis synoviae]	-	-	-	-
VY93_RS01940	291	248	273	1538	1753	1589	32.05	29.45	29.51	125.87	127.57	136.78	30.3367	130.073	2.10019	1.27e-172	3.77e-172	cysS	WP_026365205.1 class I tRNA ligase family protein [Mycoplasmopsis synoviae]	Genetic Information Processing	Translation	ko00970//Aminoacyl-tRNA biosynthesis	K01883
VY93_RS01140	4514	4254	4547	25643	28915	25003	749.34	761.45	740.87	3163.46	3171.87	3244.42	750.553	3193.25	2.089	0	0	nanA	WP_081619821.1 N-acetylneuraminate lyase [Mycoplasmopsis synoviae]	Metabolism;Metabolism	Global and overview maps;Carbohydrate metabolism	ko01100//Metabolic pathways;ko00520//Amino sugar and nucleotide sugar metabolism	K01639	K01639
VY93_RS00495	357	338	266	1832	2101	1799	101.27	103.39	74.06	386.21	393.84	398.92	92.9067	392.99	2.08064	5.1e-110	1.2e-109	tsaC	WP_011283253.1 Sua5/YciO/YrdC/YwlC family protein [Mycoplasmopsis synoviae]	-	-	-	-
VY93_RS00765	228	157	230	1188	1362	1083	46.66	34.65	46.2	180.69	184.2	173.26	42.5033	179.383	2.0774	5.33e-98	1.16e-97	cmk	WP_020002912.1 (d)CMP kinase [Mycoplasmopsis synoviae]	Metabolism;Metabolism	Global and overview maps;Nucleotide metabolism	ko01100//Metabolic pathways;ko00240//Pyrimidine metabolism	K00945	K00945
VY93_RS01550	21	16	12	95	91	98	6.4	5.26	3.59	21.53	18.33	23.36	5.08333	21.0733	2.05157	2.15e-20	2.98e-20	--	WP_020002775.1 hypothetical protein [Mycoplasmopsis synoviae]	-	-	-	-
VY93_RS02955	3324	3006	3200	17994	19902	17245	202.7	197.66	191.53	815.45	801.98	822.02	197.297	813.15	2.04315	0	0	pcrA	WP_020002997.1 UvrD-helicase domain-containing protein [Mycoplasmopsis synoviae]	Genetic Information Processing;Genetic Information Processing	Replication and repair;Replication and repair	ko03430//Mismatch repair;ko03420//Nucleotide excision repair	K03657	K03657
VY93_RS00635	2053	1873	2104	11458	12342	10913	252.1	248	253.59	1045.62	1001.5	1047.51	251.23	1031.54	2.03772	0	0	--	WP_117274804.1 DUF3137 domain-containing protein [Mycoplasmopsis synoviae]	-	-	-	-
VY93_RS02550	5836.86	4902.33	5391.86	28921.7	32554.2	28283	377.51	341.88	342.29	1390.11	1391.33	1429.88	353.893	1403.77	1.98792	0	0	UU044	WP_046128346.1 putative immunoglobulin-blocking virulence protein [Mycoplasmopsis synoviae]	-	-	-	-
VY93_RS01800	2606	2693	2758	14646	16541	13538	356.11	396.8	369.92	1487.32	1493.63	1446.07	374.277	1475.67	1.9792	0	0	MG188	WP_197712767.1 sugar ABC transporter permease [Mycoplasmopsis synoviae]	-	-	-	-
VY93_RS02815	14	11	8	59	69	55	4.33	3.67	2.43	13.55	14.09	13.29	3.47667	13.6433	1.97242	3.47e-14	4.56e-14	rlmH	WP_020002971.1 23S rRNA (pseudouridine(1915)-N(3))-methyltransferase RlmH [Mycoplasmopsis synoviae]	-	-	-	-
VY93_RS02635	6662	6069	6974	34896	38799	32872	692.8	680.53	711.85	2696.85	2666.24	2672.13	695.06	2678.41	1.94617	0	0	pgi	WP_020003005.1 glucose-6-phosphate isomerase [Mycoplasmopsis synoviae]	Metabolism;Metabolism;Metabolism;Metabolism;Metabolism;Metabolism;Metabolism;Metabolism	Global and overview maps;Global and overview maps;Global and overview maps;Global and overview maps;Carbohydrate metabolism;Carbohydrate metabolism;Carbohydrate metabolism;Carbohydrate metabolism	ko01100//Metabolic pathways;ko01110//Biosynthesis of secondary metabolites;ko01120//Microbial metabolism in diverse environments;ko01200//Carbon metabolism;ko00010//Glycolysis / Gluconeogenesis;ko00030//Pentose phosphate pathway;ko00520//Amino sugar and nucleotide sugar metabolism;ko00500//Starch and sucrose metabolism	K01810	K01810	K01810	K01810	K01810	K01810	K01810	K01810
VY93_RS00110	921	769	806	4263	4898	4287	136.69	123.06	117.41	470.18	480.36	497.34	125.72	482.627	1.94069	8.1e-223	2.71e-222	--	WP_020003041.1 hypothetical protein [Mycoplasmopsis synoviae]	-	-	-	-
VY93_RS01545	79390	71410	78618	397764	448396	382103	4459.07	4324.8	4334.13	16602.8	16642.4	16775.9	4372.67	16673.7	1.93099	0	0	MPN_506	WP_020002776.1 P80 family lipoprotein [Mycoplasmopsis synoviae]	-	-	-	-
VY93_RS01980	205	188	177	978	1157	917	61.26	60.57	51.91	217.17	228.45	214.18	57.9133	219.933	1.9251	5.18e-104	1.16e-103	--	WP_117274881.1 hypothetical protein [Mycoplasmopsis synoviae]	-	-	-	-
VY93_RS02435	637	565	658	3138	3621	3130	63.17	60.41	64.04	231.25	237.27	242.61	62.54	237.043	1.9223	1.1e-246	3.86e-246	glyQS	WP_020002876.1 glycine--tRNA ligase [Mycoplasmopsis synoviae]	Genetic Information Processing	Translation	ko00970//Aminoacyl-tRNA biosynthesis	K01880
VY93_RS01650	506	448	525	2443	2999	2392	85.91	82.01	87.49	308.23	336.46	317.44	85.1367	320.71	1.91342	2.49e-189	7.6e-189	--	WP_020002958.1 tRNA1(Val) (adenine(37)-N6)-methyltransferase [Mycoplasmopsis synoviae]	-	-	-	-
VY93_RS03235	10647	8890	9865	49818	57173	48369	832.83	749.82	757.4	2895.94	2955.24	2957.47	780.017	2936.22	1.91238	0	0	--	WP_020003112.1 lectin like domain-containing protein [Mycoplasmopsis synoviae]	-	-	-	-
VY93_RS00575	5522	5643	5971	29323	32889	27779	477.8	526.49	507.11	1885.54	1880.52	1878.86	503.8	1881.64	1.90107	0	0	--	WP_020003090.1 variable surface lipoprotein [Mycoplasmopsis synoviae]	-	-	-	-
VY93_RS00605	287	244	242	1325	1496	1226	29.64	27.17	24.53	101.69	102.09	98.97	27.1133	100.917	1.89609	1.98e-128	4.92e-128	OB0768	WP_117274851.1 methyltransferase [Mycoplasmopsis synoviae]	-	-	-	-
VY93_RS03000	1444	1509	1603	7785	8598	7366	159.41	179.63	173.7	638.69	627.23	635.64	170.913	633.853	1.89088	5.09e-273	1.93e-272	--	WP_020002766.1 YitT family protein [Mycoplasmopsis synoviae]	-	-	-	-
VY93_RS00325	129	127	106	639	637	587	21.26	22.57	17.14	78.25	69.36	75.61	20.3233	74.4067	1.87229	2.94e-61	5.32e-61	--	WP_020002837.1 alpha/beta fold hydrolase [Mycoplasmopsis synoviae]	-	-	-	-
VY93_RS02075	322	315	344	1663	1837	1493	36.72	38.74	38.51	140.95	138.44	133.1	37.99	137.497	1.85571	6.78e-162	1.94e-161	potA	WP_020003227.1 ABC transporter ATP-binding protein [Mycoplasmopsis synoviae]	Environmental Information Processing	Membrane transport	ko02010//ABC transporters	K10112
VY93_RS01765	5203	4132	4693	22301	25346	22409	484.83	415.17	429.23	1544.32	1560.7	1632.25	443.077	1579.09	1.83347	2.91e-243	1.01e-242	--	WP_020002935.1 hypothetical protein [Mycoplasmopsis synoviae]	-	-	-	-
VY93_RS00230	846	754	712	3608	4292	3659	51.31	49.31	42.39	162.62	172.02	173.47	47.67	169.37	1.82902	2.73e-156	7.5e-156	macB	WP_020002780.1 ATP-binding cassette domain-containing protein [Mycoplasmopsis synoviae]	-	-	-	-
VY93_RS03305	7006	5953	6391	31417	34063	30574	678.22	621.39	607.25	2260.17	2179	2313.55	635.62	2250.91	1.82427	2.29565962042191e-316	9.48272471594404e-316	tig	WP_020003125.1 trigger factor [Mycoplasmopsis synoviae]	-	-	-	-
VY93_RS02245	84	65	72	348	430	323	16.16	13.48	13.59	49.75	54.66	48.57	14.41	50.9933	1.82324	5.83e-49	9.74e-49	ytzG	WP_026365208.1 rRNA pseudouridine synthase [Mycoplasmopsis synoviae]	-	-	-	-
VY93_RS00200	46.75	32	32.5	185	198.5	166.25	6.14	4.54	4.19	18.07	17.24	17.08	4.95667	17.4633	1.81689	2.9e-32	4.39e-32	--	WP_020002725.1 IS30 family transposase [Mycoplasmopsis synoviae]	-	-	-	-
VY93_RS00900	46.75	32	32.5	185	198.5	166.25	6.14	4.54	4.19	18.07	17.24	17.08	4.95667	17.4633	1.81689	4.71e-32	7.1e-32	--	WP_020002725.1 IS30 family transposase [Mycoplasmopsis synoviae]	-	-	-	-
VY93_RS01540	46.75	32	32.5	185	198.5	166.25	6.14	4.54	4.19	18.07	17.24	17.08	4.95667	17.4633	1.81689	1.37e-31	2.05e-31	--	WP_020002725.1 IS30 family transposase [Mycoplasmopsis synoviae]	-	-	-	-
VY93_RS02375	46.75	32	32.5	185	198.5	166.25	6.14	4.54	4.19	18.07	17.24	17.08	4.95667	17.4633	1.81689	7.37e-32	1.11e-31	--	WP_020002725.1 IS30 family transposase [Mycoplasmopsis synoviae]	-	-	-	-
VY93_RS02790	493	394	469	2119	2400	2098	33.84	29.16	31.6	108.09	108.86	112.56	31.5333	109.837	1.80041	5e-160	1.42e-159	--	WP_117274827.1 hypothetical protein [Mycoplasmopsis synoviae]	Environmental Information Processing	Membrane transport	ko02010//ABC transporters	K11069
VY93_RS02150	1368	1208	1308	6084	6901	5913	211.43	201.32	198.42	698.79	704.81	714.36	203.723	705.987	1.79303	6.36e-278	2.44e-277	thyA	WP_020003239.1 thymidylate synthase [Mycoplasmopsis synoviae]	Metabolism;Metabolism;Metabolism	Global and overview maps;Nucleotide metabolism;Metabolism of cofactors and vitamins	ko01100//Metabolic pathways;ko00240//Pyrimidine metabolism;ko00670//One carbon pool by folate	K00560	K00560	K00560
VY93_RS00640	3886	2896	3458	15632	18030	16002	622.05	499.86	543.31	1859.58	1907.19	2002.28	555.073	1923.02	1.79262	1e-158	2.81e-158	--	WP_109536960.1 hypothetical protein [Mycoplasmopsis synoviae]	-	-	-	-
VY93_RS00925	2703	2172	2593	11642	13103	11278	140.06	121.35	131.88	448.3	448.65	456.8	131.097	451.25	1.7833	2.65e-250	9.51e-250	secDF	WP_020002807.1 protein translocase subunit SecDF [Mycoplasmopsis synoviae]	Cellular Processes;Genetic Information Processing;Environmental Information Processing	Cellular community - prokaryotes;Folding, sorting and degradation;Membrane transport	ko02024//Quorum sensing;ko03060//Protein export;ko03070//Bacterial secretion system	K12257	K12257	K12257
VY93_RS02295	4910	4925	5202	23745	26721	22127	323.16	349.52	336.05	1161.4	1162.15	1138.37	336.243	1153.97	1.77903	0	0	gdpP	WP_117274883.1 DHH family phosphoesterase [Mycoplasmopsis synoviae]	-	-	-	-
VY93_RS00335	60	39	41	215	263	197	35.39	24.8	23.73	94.23	102.49	90.82	27.9733	95.8467	1.77668	7.37e-33	1.12e-32	--	WP_011283226.1 phosphopantetheine-binding protein [Mycoplasmopsis synoviae]	Metabolism;Metabolism;Metabolism	Global and overview maps;Global and overview maps;Biosynthesis of other secondary metabolites	ko01100//Metabolic pathways;ko01110//Biosynthesis of secondary metabolites;ko00998//Biosynthesis of various antibiotics	K02078	K02078	K02078
VY93_RS03285	6260	5839	6293	28750	32393	27183	429.68	432.15	423.96	1466.5	1469.25	1458.45	428.597	1464.73	1.77295	0	0	yidC	WP_020003122.1 membrane protein insertase YidC [Mycoplasmopsis synoviae]	Cellular Processes;Genetic Information Processing;Environmental Information Processing	Cellular community - prokaryotes;Folding, sorting and degradation;Membrane transport	ko02024//Quorum sensing;ko03060//Protein export;ko03070//Bacterial secretion system	K03217	K03217	K03217
VY93_RS01795	7536	7398	7841	35675	40217	33146	488.81	517.42	499.2	1719.66	1723.8	1680.59	501.81	1708.02	1.76711	0	0	MPN_134	WP_117274878.1 ATP-binding cassette domain-containing protein [Mycoplasmopsis synoviae]	Environmental Information Processing	Membrane transport	ko02010//ABC transporters	K10112
VY93_RS00670	413	398	400	1820	2093	1830	66.59	69.19	63.3	218.06	222.99	230.63	66.36	223.893	1.75443	1.27e-159	3.57e-159	nfo	WP_011283289.1 deoxyribonuclease IV [Mycoplasmopsis synoviae]	Genetic Information Processing	Replication and repair	ko03410//Base excision repair	K01151
VY93_RS01660	59	50	56	245	307	230	26.71	24.41	24.88	82.43	91.85	81.4	25.3333	85.2267	1.75027	4.89e-39	7.62e-39	--	WP_020002956.1 hypothetical protein [Mycoplasmopsis synoviae]	-	-	-	-
VY93_RS00775	2925	2556	2862	12640	14210	12252	373.51	351.94	358.71	1199.49	1199.07	1222.95	361.387	1207.17	1.74001	0	0	ftsY	WP_026365171.1 signal recognition particle-docking protein FtsY [Mycoplasmopsis synoviae]	Cellular Processes;Genetic Information Processing;Environmental Information Processing	Cellular community - prokaryotes;Folding, sorting and degradation;Membrane transport	ko02024//Quorum sensing;ko03060//Protein export;ko03070//Bacterial secretion system	K03110	K03110	K03110
VY93_RS02965	4922	3833	4150	18948	21427	19971	619.69	520.35	512.84	1772.85	1782.66	1965.43	550.96	1840.31	1.73993	1.45e-145	3.81e-145	--	WP_036434153.1 glycosyltransferase [Mycoplasmopsis synoviae]	-	-	-	-
VY93_RS01720	23155	19918	21593	97793	109398	95450	1425.59	1322.28	1304.86	4474.39	4450.76	4593.59	1350.91	4506.25	1.73799	0	0	--	WP_020002944.1 hypothetical protein [Mycoplasmopsis synoviae]	-	-	-	-
VY93_RS00655	204	178	154	835	944	737	27.96	26.31	20.72	85.05	85.5	78.96	24.9967	83.17	1.73433	4.62e-63	8.49e-63	prkC	WP_117274852.1 serine/threonine protein kinase [Mycoplasmopsis synoviae]	-	-	-	-
VY93_RS02235	600	411	457	2126	2454	2167	32.6	24.08	24.37	85.84	88.1	92.03	27.0167	88.6567	1.71438	3.98e-71	7.6e-71	MPN_544	WP_081619823.1 DUF2779 domain-containing protein [Mycoplasmopsis synoviae]	-	-	-	-
VY93_RS00700	679	568	630	2804	3031	2724	85.97	77.55	78.29	263.84	253.59	269.6	80.6033	262.343	1.70254	1.63e-161	4.64e-161	--	WP_117274853.1 hypothetical protein [Mycoplasmopsis synoviae]	-	-	-	-
VY93_RS00910	16	15	14	72	69	61	4.03	4.07	3.46	13.47	11.48	12.01	3.85333	12.32	1.67682	1.57e-12	2.03e-12	--	WP_020002735.1 hypothetical protein [Mycoplasmopsis synoviae]	-	-	-	-
VY93_RS00480	487	415	451	2078	2058	1917	84.93	78.04	77.2	269.32	237.17	261.33	80.0567	255.94	1.67671	4.07e-114	9.71e-114	phnC	WP_020003106.1 ATP-binding cassette domain-containing protein [Mycoplasmopsis synoviae]	Environmental Information Processing	Membrane transport	ko02010//ABC transporters	K02041
VY93_RS02525	3041	2772	2941	12758	14404	12019	203.13	199.66	192.82	633.31	635.79	627.56	198.537	632.22	1.67102	0	0	--	WP_020002817.1 hypothetical protein [Mycoplasmopsis synoviae]	-	-	-	-
VY93_RS02145	555	514	584	2352	2721	2241	159.46	159.24	164.69	502.19	516.61	503.3	161.13	507.367	1.6548	2.61e-169	7.64e-169	folA	WP_011283540.1 dihydrofolate reductase [Mycoplasmopsis synoviae]	Metabolism;Metabolism;Metabolism	Global and overview maps;Metabolism of cofactors and vitamins;Metabolism of cofactors and vitamins	ko01100//Metabolic pathways;ko00670//One carbon pool by folate;ko00790//Folate biosynthesis	K00287	K00287	K00287
VY93_RS03120	510	361	406	1902	2000	1727	79.37	60.58	62.02	219.98	205.68	210.09	67.3233	211.917	1.65432	1.76e-77	3.48e-77	truB	AKB11289.1 tRNA pseudouridine synthase B [Mycoplasmopsis synoviae ATCC 25204] [Mycoplasmopsis synoviae]	-	-	-	-
VY93_RS03660	1526	1104	1446	5781	6476	5662	301.31	235.05	280.24	848.27	844.96	873.88	272.2	855.703	1.65244	2.81e-114	6.74e-114	--	WP_011283807.1 recombination protein O N-terminal domain-containing protein [Mycoplasmopsis synoviae]	Genetic Information Processing	Replication and repair	ko03440//Homologous recombination	K03584
VY93_RS00600	479	462	515	2060	2370	1943	91.75	95.42	96.82	293.23	299.98	290.91	94.6633	294.707	1.6384	3.64e-157	1.01e-156	--	WP_117274850.1 thermonuclease family protein [Mycoplasmopsis synoviae]	-	-	-	-
VY93_RS02765	456	374	363	1593	1990	1625	34.29	30.33	26.79	89.03	98.89	95.52	30.47	94.48	1.63262	2.79e-81	5.71e-81	TM_0288	WP_117274891.1 ABC transporter ATP-binding protein/permease [Mycoplasmopsis synoviae]	Environmental Information Processing	Membrane transport	ko02010//ABC transporters	K18888
VY93_RS02225	4634	4048	4668	18561	21178	18201	699.33	658.71	691.44	2081.63	2111.96	2147.07	683.16	2113.55	1.62938	1.9081130456271e-316	7.93373316630956e-316	rpsB	WP_020003254.1 30S ribosomal protein S2 [Mycoplasmopsis synoviae]	Genetic Information Processing	Translation	ko03010//Ribosome	K02967
VY93_RS01645	1340	1188	1209	5282	5972	4991	81.49	77.9	72.17	238.72	240	237.26	77.1867	238.66	1.62853	3.31e-201	1.06e-200	rnr	WP_117274819.1 ribonuclease R [Mycoplasmopsis synoviae]	Genetic Information Processing	Folding, sorting and degradation	ko03018//RNA degradation	K12573
VY93_RS00470	23	15	18	77	86	78	2.05	1.44	1.58	5.11	5.07	5.44	1.69	5.20667	1.62334	5.39e-14	7.05e-14	MHO_3780	WP_036434211.1 hypothetical protein [Mycoplasmopsis synoviae]	-	-	-	-
VY93_RS02740	1352	1188	1392	5420	6017	5294	77.29	73.23	78.11	230.27	227.31	236.58	76.21	231.387	1.60225	2.62e-222	8.71e-222	--	WP_117274890.1 hypothetical protein [Mycoplasmopsis synoviae]	-	-	-	-
VY93_RS00505	1018	1041	1118	4352	4863	4192	96.26	106.14	103.76	305.82	303.87	309.85	102.053	306.513	1.58663	5.07e-193	1.6e-192	gatB	WP_020003102.1 Asp-tRNA(Asn)/Glu-tRNA(Gln) amidotransferase subunit GatB [Mycoplasmopsis synoviae]	Metabolism;Genetic Information Processing	Global and overview maps;Translation	ko01100//Metabolic pathways;ko00970//Aminoacyl-tRNA biosynthesis	K02434	K02434
VY93_RS01675	396	369	428	1592	1857	1543	78.88	79.26	83.68	235.68	244.45	240.27	80.6067	240.133	1.57486	1.76e-128	4.39e-128	ung	WP_020002953.1 uracil-DNA glycosylase [Mycoplasmopsis synoviae]	Genetic Information Processing	Replication and repair	ko03410//Base excision repair	K03648
VY93_RS01095	94	103	120	413	475	434	43.89	51.85	54.99	143.3	146.55	158.39	50.2433	149.413	1.5723	4.31e-44	6.88e-44	--	WP_117274856.1 hypothetical protein [Mycoplasmopsis synoviae]	-	-	-	-
VY93_RS02705	747	530	573	2445	2787	2380	182.96	139.97	137.75	445.03	451.07	455.65	153.56	450.583	1.55299	1.47e-64	2.73e-64	--	WP_020003014.1 hypothetical protein [Mycoplasmopsis synoviae]	-	-	-	-
VY93_RS01915	5811	5220	5574	22434	24655	20928	888.92	861.02	836.92	2550.33	2492.26	2502.47	862.287	2515.02	1.54433	9.99168080148036e-310	0	MGE1	WP_144406209.1 nucleotide exchange factor GrpE [Mycoplasmopsis synoviae]	-	-	-	-
VY93_RS01820	50248	47694	51504	197512	220718	185407	2917.31	2985.77	2934.99	8521.85	8467.92	8414.28	2946.02	8468.02	1.52326	0	0	MPN_364	WP_117274820.1 P80 family lipoprotein [Mycoplasmopsis synoviae]	-	-	-	-
VY93_RS00140	27	27	19	80	110	106	4.96	5.35	3.43	10.92	13.35	15.22	4.58	13.1633	1.52311	3.17e-13	4.12e-13	MG293	WP_117274801.1 glycerophosphodiester phosphodiesterase [Mycoplasmopsis synoviae]	Metabolism	Lipid metabolism	ko00564//Glycerophospholipid metabolism	K01126
VY93_RS01965	786	752	770	2983	3427	2821	75.93	78.33	73.01	214.14	218.75	213.01	75.7567	215.3	1.5069	1.65e-157	4.6e-157	mnmE	WP_020003209.1 tRNA uridine-5-carboxymethylaminomethyl(34) synthesis GTPase MnmE [Mycoplasmopsis synoviae]	-	-	-	-
VY93_RS03600	6334	5797	6211	23595	26522	22502	490.32	483.88	471.92	1357.37	1356.7	1361.6	482.04	1358.56	1.49485	0	0	MCAP_0231	WP_117274839.1 DUF31 family protein [Mycoplasmopsis synoviae]	-	-	-	-
VY93_RS00695	758	663	660	2576	3116	2487	145.19	136.93	124.08	366.68	394.4	372.36	135.4	377.813	1.48045	4.49e-103	1.01e-102	MPN_334	WP_011283294.1 ABC transporter ATP-binding protein [Mycoplasmopsis synoviae]	-	-	-	-
VY93_RS01970	331	269	280	1135	1259	1045	55.15	48.33	45.79	140.54	138.62	136.1	49.7567	138.42	1.47609	4.85e-74	9.43e-74	bbp_325	WP_020003210.1 TatD family hydrolase [Mycoplasmopsis synoviae]	-	-	-	-
VY93_RS00215	347	275	300	1087	1315	1177	45.61	38.98	38.7	106.18	114.22	120.93	41.0967	113.777	1.46911	1.78e-62	3.26e-62	--	WP_027332492.1 hypothetical protein [Mycoplasmopsis synoviae]	-	-	-	-
VY93_RS01715	68	59	52	206	292	202	10.66	9.97	8	23.99	30.24	24.75	9.54333	26.3267	1.46396	8.42e-22	1.18e-21	--	WP_020002945.1 hypothetical protein [Mycoplasmopsis synoviae]	-	-	-	-
VY93_RS01665	6751	6190	7150	24428	28021	24412	717.03	708.91	745.38	1928.12	1966.65	2026.74	723.773	1973.84	1.44739	5.8e-273	2.18e-272	glyA	WP_020002955.1 serine hydroxymethyltransferase [Mycoplasmopsis synoviae]	Metabolism;Metabolism;Metabolism;Metabolism;Metabolism;Metabolism;Metabolism;Metabolism;Metabolism;Metabolism	Global and overview maps;Global and overview maps;Global and overview maps;Global and overview maps;Global and overview maps;Energy metabolism;Metabolism of cofactors and vitamins;Amino acid metabolism;Metabolism of other amino acids;Carbohydrate metabolism	ko01100//Metabolic pathways;ko01110//Biosynthesis of secondary metabolites;ko01120//Microbial metabolism in diverse environments;ko01200//Carbon metabolism;ko01230//Biosynthesis of amino acids;ko00680//Methane metabolism;ko00670//One carbon pool by folate;ko00260//Glycine, serine and threonine metabolism;ko00460//Cyanoamino acid metabolism;ko00630//Glyoxylate and dicarboxylate metabolism	K00600	K00600	K00600	K00600	K00600	K00600	K00600	K00600	K00600	K00600
VY93_RS00905	436.09	322.07	381.23	1376.33	1647.84	1334.36	36.88	29.37	31.64	86.5	92.09	88.21	32.63	88.9333	1.44653	8.65e-68	1.62e-67	--	WP_082071145.1 IS1634 family transposase [Mycoplasmopsis synoviae]	-	-	-	-
VY93_RS02700	921	758	910	3073	3606	3108	164.46	145.95	159.5	407.8	425.51	433.83	156.637	422.38	1.43112	5.46e-125	1.35e-124	pgsA	WP_117274888.1 CDP-diacylglycerol--glycerol-3-phosphate 3-phosphatidyltransferase [Mycoplasmopsis synoviae]	Metabolism;Metabolism	Global and overview maps;Lipid metabolism	ko01100//Metabolic pathways;ko00564//Glycerophospholipid metabolism	K00995	K00995
VY93_RS02960	72	99	87	286	383	310	14.8	21.95	17.56	43.7	52.04	49.82	18.1033	48.52	1.42232	2.18e-23	3.13e-23	--	WP_117274831.1 RDD family protein [Mycoplasmopsis synoviae]	-	-	-	-
VY93_RS03895	5667	4401	5163	18003	20408	18430	451.16	377.79	403.44	1065.11	1073.61	1146.9	410.797	1095.21	1.41471	8.45e-127	2.09e-126	--	WP_082071141.1 IS1634 family transposase [Mycoplasmopsis synoviae]	-	-	-	-
VY93_RS01920	5343	4655	5162	18379	20722	17575	702.28	659.74	665.96	1795.25	1799.84	1805.71	675.993	1800.27	1.41313	3.48e-250	1.24e-249	hrcA	WP_020003202.1 heat-inducible transcriptional repressor HrcA [Mycoplasmopsis synoviae]	-	-	-	-
VY93_RS01950	92	67	87	305	293	312	21.04	16.52	19.53	51.83	44.28	55.77	19.03	50.6267	1.41162	1.47e-23	2.11e-23	--	WP_011283502.1 hypothetical protein [Mycoplasmopsis synoviae]	-	-	-	-
VY93_RS03800	502	452	518	1720	2069	1697	132.35	128.5	134.05	337.01	360.47	349.74	131.633	349.073	1.40701	9.7e-109	2.26e-108	apt	WP_011283823.1 adenine phosphoribosyltransferase [Mycoplasmopsis synoviae]	Metabolism;Metabolism	Global and overview maps;Nucleotide metabolism	ko01100//Metabolic pathways;ko00230//Purine metabolism	K00759	K00759
VY93_RS02165	20093	19486	21068	73556	82486	69756	1242.19	1298.96	1278.4	3379.39	3369.76	3370.95	1273.18	3373.37	1.40575	0	0	nrdE	WP_020003241.1 class 1b ribonucleoside-diphosphate reductase subunit alpha [Mycoplasmopsis synoviae]	Metabolism;Metabolism;Metabolism	Global and overview maps;Nucleotide metabolism;Nucleotide metabolism	ko01100//Metabolic pathways;ko00240//Pyrimidine metabolism;ko00230//Purine metabolism	K00525	K00525	K00525
VY93_RS03140	218	150	205	636	790	676	40.71	30.21	37.58	88.27	97.49	98.68	36.1667	94.8133	1.39043	2.89e-38	4.47e-38	ysgA	WP_020002856.1 RNA methyltransferase [Mycoplasmopsis synoviae]	-	-	-	-
VY93_RS01695	890	742	909	3026	3281	2943	52.08	46.82	52.21	131.58	126.86	134.61	50.37	131.017	1.37911	3.22e-115	7.77e-115	leuS	WP_020002949.1 leucine--tRNA ligase [Mycoplasmopsis synoviae]	Genetic Information Processing	Translation	ko00970//Aminoacyl-tRNA biosynthesis	K01869
VY93_RS03320	3578	2936	3283	11363	12982	10828	797.86	705.94	718.55	1883.02	1912.94	1887.38	740.783	1894.45	1.35465	8.97e-155	2.44e-154	infC	WP_026365198.1 translation initiation factor IF-3 [Mycoplasmopsis synoviae]	-	-	-	-
VY93_RS01760	1395	1107	1249	4264	5006	4071	398.25	340.77	349.98	904.64	944.38	908.47	363	919.163	1.34035	2.58e-104	5.85e-104	--	AKJ20516.1 Transcription termination protein NusB [Mycoplasmopsis synoviae]	-	-	-	-
VY93_RS02775	461	348	464	1470	1747	1306	44.92	36.56	44.38	106.44	112.48	99.47	41.9533	106.13	1.33898	4.05e-54	7.02e-54	potA	WP_020003026.1 ABC transporter ATP-binding protein [Mycoplasmopsis synoviae]	Environmental Information Processing	Membrane transport	ko02010//ABC transporters	K11072
VY93_RS02285	5437	5559	5762	19522	21807	18278	488.36	538.4	507.99	1303.11	1294.35	1283.32	511.583	1293.59	1.33834	6.79e-203	2.18e-202	dnaB	WP_117274882.1 replicative DNA helicase [Mycoplasmopsis synoviae]	Genetic Information Processing;Cellular Processes	Replication and repair;Cell growth and death	ko03030//DNA replication;ko04112//Cell cycle - Caulobacter	K02314	K02314
VY93_RS03260	6293	4826	5433	18755	20737	18675	924.78	764.71	783.65	2048.21	2013.74	2145.21	824.38	2069.05	1.32759	5.47e-100	1.21e-99	--	WP_020003117.1 hypothetical protein [Mycoplasmopsis synoviae]	-	-	-	-
VY93_RS03100	235	237	239	791	930	788	32.31	35.14	32.25	80.82	84.49	84.69	33.2333	83.3333	1.32626	1.4e-57	2.45e-57	recA	WP_020002850.1 recombinase RecA [Mycoplasmopsis synoviae]	Genetic Information Processing	Replication and repair	ko03440//Homologous recombination	K03553
VY93_RS03225	25139.3	19716	21098.8	74213.1	82723.1	74717.1	2037.56	1723.07	1678.48	4470.06	4430.55	4733.72	1813.04	4544.78	1.3258	1.23e-102	2.76e-102	--	WP_117274835.1 IS1634 family transposase [Mycoplasmopsis synoviae]	-	-	-	-
VY93_RS02625	13871	11731	13626	43887	50163	43677	1253.45	1143.05	1208.56	2947.22	2995.42	3085.17	1201.69	3009.27	1.32435	3.41e-217	1.12e-216	mhp246	WP_026365179.1 MFS transporter [Mycoplasmopsis synoviae]	-	-	-	-
VY93_RS02105	190	170	185	624	669	580	54.59	52.67	52.17	133.23	127.02	130.26	53.1433	130.17	1.29244	1.59e-46	2.6e-46	ybeY	WP_020003233.1 rRNA maturation RNase YbeY [Mycoplasmopsis synoviae]	-	-	-	-
VY93_RS01790	11809	11129	12144	39830	43339	36712	671.69	682.56	677.98	1683.61	1628.95	1632.26	677.41	1648.27	1.28285	1.67e-280	6.49e-280	MPN_200	WP_020003178.1 P80 family lipoprotein [Mycoplasmopsis synoviae]	-	-	-	-
VY93_RS00680	806	679	827	2543	2803	2489	109.47	99.44	110.25	256.68	251.57	264.25	106.387	257.5	1.27526	3.08e-93	6.56e-93	--	WP_020003069.1 hypothetical protein [Mycoplasmopsis synoviae]	-	-	-	-
VY93_RS01745	88	64	74	265	272	224	29.66	23.26	24.48	66.37	60.57	59.01	25.8	61.9833	1.26451	9.01e-23	1.28e-22	--	WP_117274876.1 iron-sulfur cluster assembly scaffold protein [Mycoplasmopsis synoviae]	-	-	-	-
VY93_RS03200	929	885	923	2920	3497	2810	206.13	211.74	201.02	481.49	512.74	487.37	206.297	493.867	1.2594	3.01e-111	7.09e-111	cas9	WP_026365158.1 hypothetical protein [Mycoplasmopsis synoviae]	-	-	-	-
VY93_RS01680	1031	952	984	3227	3476	3234	147.17	146.53	137.86	342.32	327.87	360.84	143.853	343.677	1.25645	3.12e-98	6.81e-98	pheS	WP_020002952.1 phenylalanine--tRNA ligase subunit alpha [Mycoplasmopsis synoviae]	Genetic Information Processing	Translation	ko00970//Aminoacyl-tRNA biosynthesis	K01889
VY93_RS02345	10066	8634	9573	30594	34261	29575	429.68	397.4	401.09	970.52	966.42	986.83	409.39	974.59	1.25132	5.55e-204	1.79e-203	MPN_153	WP_117274884.1 AAA domain-containing protein [Mycoplasmopsis synoviae]	-	-	-	-
VY93_RS02645	18169	19344	18465	61307	68795	56738	676.94	777.13	675.25	1697.47	1693.74	1652.41	709.773	1681.21	1.24407	3.64e-133	9.35e-133	rpoB	WP_026365181.1 DNA-directed RNA polymerase subunit beta [Mycoplasmopsis synoviae]	Genetic Information Processing	Transcription	ko03020//RNA polymerase	K03043
VY93_RS00320	833	659	831	2485	2748	2427	114.18	97.4	111.8	253.13	248.9	260.03	107.793	254.02	1.23667	2.38e-74	4.65e-74	lplA	WP_020002838.1 lipoate--protein ligase [Mycoplasmopsis synoviae]	Metabolism;Metabolism	Global and overview maps;Metabolism of cofactors and vitamins	ko01100//Metabolic pathways;ko00785//Lipoic acid metabolism	K03800	K03800
VY93_RS01690	12	9	8	34	36	26	2.15	1.74	1.41	4.53	4.26	3.64	1.76667	4.14333	1.22976	9.72e-05	0.000113371	--	WP_109537348.1 hypothetical protein [Mycoplasmopsis synoviae]	-	-	-	-
VY93_RS00685	7813	6714	7426	23448	25415	22309	320.1	296.6	298.62	713.91	688.06	714.45	305.107	705.473	1.20928	8.99e-173	2.68e-172	secA	WP_020003068.1 preprotein translocase subunit SecA [Mycoplasmopsis synoviae]	Cellular Processes;Genetic Information Processing;Environmental Information Processing	Cellular community - prokaryotes;Folding, sorting and degradation;Membrane transport	ko02024//Quorum sensing;ko03060//Protein export;ko03070//Bacterial secretion system	K03070	K03070	K03070
VY93_RS00830	3216	3058	3216	9941	10872	9580	295.38	302.85	289.92	678.53	659.85	687.79	296.05	675.39	1.18988	3.73e-157	1.03e-156	--	WP_020002924.1 hypothetical protein [Mycoplasmopsis synoviae]	-	-	-	-
VY93_RS02680	2896	2805	2923	8789	9844	8302	268.74	280.67	266.23	606.11	603.64	602.2	271.88	603.983	1.15154	1.87e-145	4.91e-145	proS	WP_020003011.1 proline--tRNA ligase [Mycoplasmopsis synoviae]	Genetic Information Processing	Translation	ko00970//Aminoacyl-tRNA biosynthesis	K01881
VY93_RS01045	16277	15702	16852	49240	54943	47273	1127.59	1172.9	1145.86	2534.96	2515.15	2559.86	1148.78	2536.66	1.14282	1.63e-228	5.53e-228	tkt	WP_020002886.1 transketolase [Mycoplasmopsis synoviae]	Metabolism;Metabolism;Metabolism;Metabolism;Metabolism;Metabolism;Metabolism;Metabolism	Global and overview maps;Global and overview maps;Global and overview maps;Global and overview maps;Global and overview maps;Carbohydrate metabolism;Energy metabolism;Metabolism of terpenoids and polyketides	ko01100//Metabolic pathways;ko01110//Biosynthesis of secondary metabolites;ko01120//Microbial metabolism in diverse environments;ko01200//Carbon metabolism;ko01230//Biosynthesis of amino acids;ko00030//Pentose phosphate pathway;ko00710//Carbon fixation in photosynthetic organisms;ko01051//Biosynthesis of ansamycins	K00615	K00615	K00615	K00615	K00615	K00615	K00615	K00615
VY93_RS03365	84	94	86	264	284	265	13.12	15.83	13.18	30.64	29.31	32.35	14.0433	30.7667	1.13148	6.2e-20	8.58e-20	tilS	WP_117274896.1 tRNA lysidine(34) synthetase TilS [Mycoplasmopsis synoviae]	-	-	-	-
VY93_RS03240	3188	2585	2917	8780	9738	8104	338.6	296.05	304.09	693.01	683.46	672.81	312.913	683.093	1.12632	1.32e-96	2.83e-96	serS	WP_020003114.1 serine--tRNA ligase [Mycoplasmopsis synoviae]	Genetic Information Processing	Translation	ko00970//Aminoacyl-tRNA biosynthesis	K01875
VY93_RS02220	56	50	53	166	160	159	15.49	14.92	14.39	34.13	29.25	34.39	14.9333	32.59	1.12589	1.91e-14	2.54e-14	--	WP_020003253.1 hypothetical protein [Mycoplasmopsis synoviae]	-	-	-	-
VY93_RS03695	1826	1501	1808	5125	5664	4849	442.4	392.12	429.94	922.74	906.79	918.31	421.487	915.947	1.11978	2.26e-98	4.94e-98	frr	WP_020002827.1 ribosome recycling factor [Mycoplasmopsis synoviae]	-	-	-	-
VY93_RS03245	4339	3805	4389	12243	14249	11709	302.93	286.44	300.76	635.2	657.36	638.99	296.71	643.85	1.11767	7.03e-146	1.87e-145	parE	WP_020003115.1 type IIA DNA topoisomerase subunit B [Mycoplasmopsis synoviae]	-	-	-	-
VY93_RS00135	2711	2426	2681	7735	8735	7329	127.64	123.16	123.89	270.63	271.76	269.72	124.897	270.703	1.11598	3.9e-134	1.01e-133	uvrA	WP_020003036.1 excinuclease ABC subunit UvrA [Mycoplasmopsis synoviae]	Genetic Information Processing	Replication and repair	ko03420//Nucleotide excision repair	K03701
VY93_RS02010	1252	995	1049	3224	3592	3151	39.55	33.89	32.52	75.68	74.97	77.8	35.32	76.15	1.10836	1.06e-57	1.86e-57	--	WP_020003216.1 SGNH/GDSL hydrolase family protein [Mycoplasmopsis synoviae]	-	-	-	-
VY93_RS03520	6204	6075	6348	18190	20742	17348	487.84	515.09	489.94	1062.96	1077.78	1066.31	497.623	1069.02	1.10316	9.33e-166	2.69e-165	--	WP_036434240.1 hypothetical protein [Mycoplasmopsis synoviae]	-	-	-	-
VY93_RS02070	3583	2905	3279	9602	10558	9205	610.62	533.83	548.49	1216.08	1189	1226.24	564.313	1210.44	1.10096	1.8e-94	3.85e-94	MPN_519	WP_020003226.1 alpha/beta hydrolase [Mycoplasmopsis synoviae]	-	-	-	-
VY93_RS02275	3709	3533	3802	10662	12115	10366	290.12	297.99	291.9	619.79	626.22	633.82	293.337	626.61	1.09501	2.87e-148	7.71e-148	--	WP_020003263.1 amino acid permease [Mycoplasmopsis synoviae]	-	-	-	-
VY93_RS00630	447	407	405	1171	1393	1207	134.46	132.01	119.58	261.78	276.9	283.81	128.683	274.163	1.09121	5.3e-48	8.8e-48	msrC	WP_020003079.1 GAF domain-containing protein [Mycoplasmopsis synoviae]	Metabolism;Metabolism	Global and overview maps;Amino acid metabolism	ko01100//Metabolic pathways;ko00270//Cysteine and methionine metabolism	K08968	K08968
VY93_RS02650	10849	9781	10874	30530	33933	29503	1992.88	1937.33	1960.57	4167.68	4118.97	4236.28	1963.59	4174.31	1.08804	3.04e-190	9.38e-190	tpiA	WP_011283624.1 triose-phosphate isomerase [Mycoplasmopsis synoviae]	Metabolism;Metabolism;Metabolism;Metabolism;Metabolism;Metabolism;Metabolism;Metabolism;Metabolism	Global and overview maps;Global and overview maps;Global and overview maps;Global and overview maps;Carbohydrate metabolism;Global and overview maps;Energy metabolism;Carbohydrate metabolism;Carbohydrate metabolism	ko01100//Metabolic pathways;ko01110//Biosynthesis of secondary metabolites;ko01120//Microbial metabolism in diverse environments;ko01200//Carbon metabolism;ko00010//Glycolysis / Gluconeogenesis;ko01230//Biosynthesis of amino acids;ko00710//Carbon fixation in photosynthetic organisms;ko00051//Fructose and mannose metabolism;ko00562//Inositol phosphate metabolism	K01803	K01803	K01803	K01803	K01803	K01803	K01803	K01803	K01803
VY93_RS00660	138	115	140	384	442	345	24.84	22.32	24.73	51.37	52.57	48.54	23.9633	50.8267	1.08476	3.89e-25	5.63e-25	prpC	WP_020003074.1 protein phosphatase 2C domain-containing protein [Mycoplasmopsis synoviae]	-	-	-	-
VY93_RS00610	178	187	209	565	614	528	44.08	49.93	50.8	103.97	100.47	102.2	48.27	102.213	1.08238	5.03e-31	7.48e-31	--	WP_020003083.1 16S rRNA (guanine(966)-N(2))-methyltransferase RsmD [Mycoplasmopsis synoviae]	-	-	-	-
VY93_RS03570	42845	40994	44373	123189	138928	115303	3825.41	3946.63	3888.64	8173.84	8196.76	8047.2	3886.89	8139.27	1.06628	1.27e-214	4.14e-214	gpmI	WP_020003167.1 2,3-bisphosphoglycerate-independent phosphoglycerate mutase [Mycoplasmopsis synoviae]	Metabolism;Metabolism;Metabolism;Metabolism;Metabolism;Metabolism;Metabolism;Metabolism	Global and overview maps;Global and overview maps;Global and overview maps;Global and overview maps;Carbohydrate metabolism;Global and overview maps;Energy metabolism;Amino acid metabolism	ko01100//Metabolic pathways;ko01110//Biosynthesis of secondary metabolites;ko01120//Microbial metabolism in diverse environments;ko01200//Carbon metabolism;ko00010//Glycolysis / Gluconeogenesis;ko01230//Biosynthesis of amino acids;ko00680//Methane metabolism;ko00260//Glycine, serine and threonine metabolism	K15633	K15633	K15633	K15633	K15633	K15633	K15633	K15633
VY93_RS03335	674	567	626	1775	1921	1737	86.81	78.74	79.14	169.89	163.49	174.88	81.5633	169.42	1.05461	4.32e-58	7.65e-58	--	WP_117274836.1 hypothetical protein [Mycoplasmopsis synoviae]	-	-	-	-
VY93_RS01700	3954	3489	3687	10502	11880	9965	198.9	189.25	182.04	392.6	394.91	391.84	190.063	393.117	1.04848	2.03e-114	4.87e-114	lon	WP_020002948.1 endopeptidase La [Mycoplasmopsis synoviae]	Cellular Processes	Cell growth and death	ko04112//Cell cycle - Caulobacter	K01338
VY93_RS03580	38623	36445	40019	108746	121336	103938	4822.07	4906.3	4904.04	10089.7	10010.4	10143.5	4877.47	10081.2	1.04746	2.77e-218	9.13e-218	--	WP_020003169.1 ABC transporter permease [Mycoplasmopsis synoviae]	Environmental Information Processing	Membrane transport	ko02010//ABC transporters	K11051
VY93_RS03315	2579	2270	2550	6728	7666	6990	320.2	303.9	310.75	620.78	628.95	678.39	311.617	642.707	1.04439	4.54e-88	9.5e-88	MJ0555	WP_020003126.1 M42 family metallopeptidase [Mycoplasmopsis synoviae]	-	-	-	-
VY93_RS00510	1591	1522	1658	4282	5010	4366	162.07	167.18	165.77	324.15	337.24	347.65	165.007	336.347	1.02742	3.05e-89	6.42e-89	gatA	WP_020003101.1 Asp-tRNA(Asn)/Glu-tRNA(Gln) amidotransferase subunit GatA [Mycoplasmopsis synoviae]	Metabolism;Genetic Information Processing	Global and overview maps;Translation	ko01100//Metabolic pathways;ko00970//Aminoacyl-tRNA biosynthesis	K02433	K02433
VY93_RS01050	655	682	669	1990	2049	1700	121.31	136.2	121.62	273.9	250.77	246.12	126.377	256.93	1.02365	1.61e-46	2.62e-46	prmC	WP_020002887.1 peptide chain release factor N(5)-glutamine methyltransferase [Mycoplasmopsis synoviae]	-	-	-	-
VY93_RS00595	435	373	410	1114	1320	1045	85.51	79.07	79.11	162.75	171.47	160.58	81.23	164.933	1.0218	2.9e-44	4.65e-44	--	WP_026365193.1 winged helix-turn-helix domain-containing protein [Mycoplasmopsis synoviae]	-	-	-	-
VY93_RS03575	25493	24559	25903	70777	78981	65941	3709.81	3853.63	3699.83	7654.19	7595.01	7500.89	3754.42	7583.36	1.01425	4.79e-183	1.46e-182	nodI	WP_117274899.1 ABC transporter ATP-binding protein [Mycoplasmopsis synoviae]	Environmental Information Processing	Membrane transport	ko02010//ABC transporters	K11050
VY93_RS02155	6364	6107	6557	17627	19861	16468	838.94	868.08	848.42	1726.86	1730.13	1696.95	851.813	1717.98	1.0121	8.61e-151	2.33e-150	nrdF	WP_011283542.1 class 1b ribonucleoside-diphosphate reductase subunit beta [Mycoplasmopsis synoviae]	Metabolism;Metabolism;Metabolism	Global and overview maps;Nucleotide metabolism;Nucleotide metabolism	ko01100//Metabolic pathways;ko00240//Pyrimidine metabolism;ko00230//Purine metabolism	K00526	K00526	K00526
VY93_RS02045	34	37	30	104	93	88	11.04	12.96	9.56	25.1	19.96	22.34	11.1867	22.4667	1.00601	6.81e-08	8.33e-08	MS53_0377	WP_020003222.1 Holliday junction resolvase RuvX [Mycoplasmopsis synoviae]	-	-	-	-
VY93_RS03125	924	731	847	2251	2577	2160	232.67	198.48	209.34	421.22	428.8	425.15	213.497	425.057	0.993442	4.55e-50	7.67e-50	--	WP_117274833.1 hypothetical protein [Mycoplasmopsis synoviae]	-	-	-	-
VY93_RS03095	1450	1219	1437	3603	4272	3588	238.06	215.8	231.57	439.6	463.47	460.47	228.477	454.513	0.992276	2.71e-72	5.2e-72	ymdB	WP_020002849.1 YmdB family metallophosphoesterase [Mycoplasmopsis synoviae]	Metabolism;Metabolism;Metabolism	Global and overview maps;Nucleotide metabolism;Nucleotide metabolism	ko01100//Metabolic pathways;ko00240//Pyrimidine metabolism;ko00230//Purine metabolism	K09769	K09769	K09769
VY93_RS03300	40106	36793	41508	107618	119570	102243	2186.85	2163.24	2221.48	4360.85	4308.31	4357.83	2190.52	4342.33	0.987194	3.83e-192	1.2e-191	MCAP_0231	WP_020003124.1 DUF31 family protein [Mycoplasmopsis synoviae]	-	-	-	-
VY93_RS00485	2279	1922	2035	5578	6257	5356	252.22	229.36	221.05	458.76	457.58	463.33	234.21	459.89	0.973486	3.12e-69	5.87e-69	p37	AKB10866.1 P37-like ABC transporter substrate-binding lipoprotein [Mycoplasmopsis synoviae ATCC 25204] [Mycoplasmopsis synoviae]	Environmental Information Processing	Membrane transport	ko02010//ABC transporters	K02044
VY93_RS02770	314	262	283	763	866	724	23.61	21.25	20.89	42.64	43.04	42.56	21.9167	42.7467	0.963784	4.02e-32	6.07e-32	MG014	WP_020003025.1 ABC transporter ATP-binding protein/permease [Mycoplasmopsis synoviae]	Environmental Information Processing	Membrane transport	ko02010//ABC transporters	K18887
VY93_RS01935	1093	933	1103	2755	3065	2716	88.75	81.69	87.91	166.24	164.46	172.38	86.1167	167.693	0.961461	3.73e-64	6.9e-64	argS	WP_020003205.1 arginine--tRNA ligase [Mycoplasmopsis synoviae]	Genetic Information Processing	Translation	ko00970//Aminoacyl-tRNA biosynthesis	K01887
VY93_RS01945	221	180	212	507	639	521	42.33	37.18	39.86	72.17	80.88	78.01	39.79	77.02	0.952827	7.3e-23	1.04e-22	SH2477	WP_011283501.1 23S rRNA (guanosine(2251)-2'-O)-methyltransferase RlmB [Mycoplasmopsis synoviae]	-	-	-	-
VY93_RS03585	7510	6684	7310	19057	21162	17927	1260.7	1209.86	1204.45	2377.39	2347.48	2352.36	1225	2359.08	0.945437	4.43e-129	1.12e-128	ecfA1	WP_020003170.1 energy-coupling factor transporter ATPase [Mycoplasmopsis synoviae]	Environmental Information Processing	Membrane transport	ko02010//ABC transporters	K16786
VY93_RS00280	475	432	506	1183	1362	1217	99.02	97.11	103.54	183.28	187.63	198.32	99.89	189.743	0.925637	7.4e-40	1.16e-39	tmk	WP_011283216.1 dTMP kinase [Mycoplasmopsis synoviae]	Metabolism;Metabolism	Global and overview maps;Nucleotide metabolism	ko01100//Metabolic pathways;ko00240//Pyrimidine metabolism	K00943	K00943
VY93_RS03250	10818	9475	10546	26317	29697	26050	1299.93	1227.67	1243.83	2350.1	2358.09	2446.85	1257.14	2385.01	0.923848	1.54e-120	3.77e-120	dnaJ	WP_020003116.1 DnaJ domain-containing protein [Mycoplasmopsis synoviae]	-	-	-	-
VY93_RS04280	15077.7	11717	13558.2	33925.9	39053.9	33181.9	1425.74	1194.68	1258.36	2384.02	2440.29	2452.63	1292.93	2425.65	0.907729	1.19e-59	2.13e-59	--	WP_197712763.1 IS1634 family transposase [Mycoplasmopsis synoviae]	-	-	-	-
VY93_RS02300	7478	7008	7544	18858	21184	17964	614.99	621.45	608.96	1152.54	1151.24	1154.82	615.133	1152.87	0.906255	4.35e-129	1.11e-128	--	WP_081619824.1 hypothetical protein [Mycoplasmopsis synoviae]	-	-	-	-
VY93_RS00305	1215	1154	1127	2950	3378	2851	63.25	64.78	57.58	114.12	116.2	116.01	61.87	115.443	0.899873	6.31e-54	1.09e-53	parC	WP_020002841.1 DNA topoisomerase IV subunit A [Mycoplasmopsis synoviae]	-	-	-	-
VY93_RS03685	3344	3133	3411	8377	9516	8011	152.78	154.35	152.97	284.43	287.3	286.11	153.367	285.947	0.898761	6.47e-98	1.4e-97	smc	WP_020002826.1 AAA family ATPase [Mycoplasmopsis synoviae]	-	-	-	-
VY93_RS02500	19989	16238	18614	44896	50066	45422	2765.21	2422.13	2527.42	4615.52	4576.72	4911.67	2571.59	4701.3	0.870402	1.29e-69	2.43e-69	ldh	WP_011283600.1 L-lactate dehydrogenase [Mycoplasmopsis synoviae]	Metabolism;Metabolism;Metabolism;Metabolism;Metabolism;Metabolism;Metabolism	Global and overview maps;Global and overview maps;Global and overview maps;Carbohydrate metabolism;Carbohydrate metabolism;Amino acid metabolism;Carbohydrate metabolism	ko01100//Metabolic pathways;ko01110//Biosynthesis of secondary metabolites;ko01120//Microbial metabolism in diverse environments;ko00010//Glycolysis / Gluconeogenesis;ko00620//Pyruvate metabolism;ko00270//Cysteine and methionine metabolism;ko00640//Propanoate metabolism	K00016	K00016	K00016	K00016	K00016	K00016	K00016
VY93_RS02125	5127	4252	4618	11508	12799	11313	455.04	406.92	402.3	759.04	750.66	784.86	421.42	764.853	0.859924	3.69e-61	6.66e-61	cls	WP_020003236.1 phospholipase D-like domain-containing protein [Mycoplasmopsis synoviae]	Metabolism;Metabolism	Global and overview maps;Lipid metabolism	ko01100//Metabolic pathways;ko00564//Glycerophospholipid metabolism	K06131	K06131
VY93_RS00105	627	532	630	1451	1738	1368	154.41	141.27	152.28	265.55	282.84	263.34	149.32	270.577	0.85763	1.81e-37	2.8e-37	MG029	WP_020003042.1 DJ-1/PfpI family protein [Mycoplasmopsis synoviae]	-	-	-	-
VY93_RS01860	7733	7541	7987	19055	21447	18196	1147.69	1206.79	1163.48	2101.65	2103.37	2110.95	1172.65	2105.32	0.844265	6.47e-102	1.44e-101	rsmH	WP_020003192.1 16S rRNA (cytosine(1402)-N(4))-methyltransferase RsmH [Mycoplasmopsis synoviae]	-	-	-	-
VY93_RS02255	125	150	215	421	442	367	34.16	44.2	57.67	85.51	79.82	78.4	45.3433	81.2433	0.841359	1.92e-08	2.37e-08	--	WP_020003260.1 hypothetical protein [Mycoplasmopsis synoviae]	-	-	-	-
VY93_RS03135	90	85	98	203	255	225	22.54	22.95	24.09	37.77	42.19	44.04	23.1933	41.3333	0.833596	1.23e-11	1.57e-11	cspR	WP_020002868.1 tRNA (cytidine(34)-2'-O)-methyltransferase [Mycoplasmopsis synoviae]	-	-	-	-
VY93_RS02830	989	965	1019	2424	2724	2297	80.89	85.11	81.8	147.34	147.23	146.85	82.6	147.14	0.832976	6.08e-51	1.03e-50	MG322	WP_020002974.1 TrkH family potassium uptake protein [Mycoplasmopsis synoviae]	-	-	-	-
VY93_RS00835	461	402	418	995	1174	1021	111.09	104.45	98.87	178.18	186.94	192.32	104.803	185.813	0.826169	6.25e-28	9.17e-28	--	WP_020002925.1 DUF2714 domain-containing protein [Mycoplasmopsis synoviae]	-	-	-	-
VY93_RS01125	2704	2183	2612	6102	6659	5841	423.76	368.89	401.78	710.66	689.6	715.53	398.143	705.263	0.824874	1.53e-49	2.58e-49	CPE0188	WP_117274858.1 ROK family protein [Mycoplasmopsis synoviae]	-	-	-	-
VY93_RS00120	3064	2734	3066	7104	7840	6878	722.8	695.43	709.91	1245.4	1222.13	1268.28	709.38	1245.27	0.811828	5.62e-70	1.06e-69	def	WP_020003039.1 peptide deformylase [Mycoplasmopsis synoviae]	-	-	-	-
VY93_RS02675	2519	2050	2203	5418	5957	5191	209.47	183.81	179.81	334.82	327.34	337.42	191.03	333.193	0.80256	7.94e-41	1.25e-40	--	WP_036434160.1 DUF2130 domain-containing protein [Mycoplasmopsis synoviae]	-	-	-	-
VY93_RS02060	2384	2211	2258	5491	6079	5160	474.9	474.92	441.49	812.88	800.21	803.48	463.77	805.523	0.796517	1.01e-56	1.76e-56	--	WP_020003224.1 deoxynucleoside kinase [Mycoplasmopsis synoviae]	-	-	-	-
VY93_RS01035	1196	1089	1220	2784	3128	2613	254.06	249.43	254.37	439.49	439.08	433.88	252.62	437.483	0.792259	8.18e-54	1.41e-53	--	WP_117274855.1 chromate transporter [Mycoplasmopsis synoviae]	-	-	-	-
VY93_RS03690	2703	2350	2475	5887	6579	5816	504.8	473.22	453.68	817.04	811.9	849.03	477.233	825.99	0.79143	6.74e-51	1.14e-50	pyrH	WP_011283813.1 UMP kinase [Mycoplasmopsis synoviae]	Metabolism;Metabolism	Global and overview maps;Nucleotide metabolism	ko01100//Metabolic pathways;ko00240//Pyrimidine metabolism	K09903	K09903
VY93_RS03030	1321	1162	1306	3068	3353	2769	246.7	233.99	239.39	425.8	413.79	404.22	240.027	414.603	0.788537	7.2e-48	1.19e-47	--	WP_020002800.1 signal peptidase II [Mycoplasmopsis synoviae]	Genetic Information Processing	Folding, sorting and degradation	ko03060//Protein export	K03101
VY93_RS03290	697	553	692	1499	1756	1434	276.46	236.51	269.41	441.86	460.26	444.61	260.793	448.91	0.783519	1.63e-29	2.41e-29	rnpA	WP_020003123.1 ribonuclease P protein component [Mycoplasmopsis synoviae]	-	-	-	-
VY93_RS00955	321	250	334	670	859	655	134.46	112.92	137.32	208.57	237.77	214.47	128.233	220.27	0.780502	5.18e-16	6.95e-16	slr1234	WP_027332497.1 HIT family protein [Mycoplasmopsis synoviae]	-	-	-	-
VY93_RS01130	3064	2715	3251	6946	8257	6516	903.5	863.25	940.93	1522.12	1608.92	1501.92	902.56	1544.32	0.774877	3.81e-51	6.5e-51	--	WP_020002902.1 YhcH/YjgK/YiaL family protein [Mycoplasmopsis synoviae]	-	-	-	-
VY93_RS02005	656	569	670	1502	1578	1443	103.53	96.83	103.79	176.16	164.57	178.01	101.383	172.913	0.770229	2.93e-31	4.36e-31	--	WP_036434069.1 GNAT family N-acetyltransferase [Mycoplasmopsis synoviae]	-	-	-	-
VY93_RS03590	10095	9238	10254	23477	26056	21263	1450.22	1430.98	1445.84	2506.37	2473.49	2387.69	1442.35	2455.85	0.767804	9.04e-92	1.92e-91	ecfA2	WP_011283796.1 energy-coupling factor transporter ATPase [Mycoplasmopsis synoviae]	Environmental Information Processing	Membrane transport	ko02010//ABC transporters	K16787
VY93_RS00945	11	7	11	26	19	23	3.01	2.06	2.95	5.28	3.43	4.91	2.67333	4.54	0.764053	0.0323296	0.0355964	--	WP_020002811.1 hypothetical protein [Mycoplasmopsis synoviae]	-	-	-	-
VY93_RS03525	7834	7864	8095	18354	20850	17567	629.26	681.11	638.21	1095.61	1106.7	1102.99	649.527	1101.77	0.762358	2.83e-73	5.49e-73	MG423	WP_020003160.1 ribonuclease J [Mycoplasmopsis synoviae]	Genetic Information Processing	Folding, sorting and degradation	ko03018//RNA degradation	K12574
VY93_RS00310	1357	1197	1289	3010	3283	2852	90.91	86.47	84.76	149.86	145.35	149.36	87.38	148.19	0.762073	1.03e-44	1.65e-44	uvrB	WP_020002840.1 excinuclease ABC subunit UvrB [Mycoplasmopsis synoviae]	Genetic Information Processing	Replication and repair	ko03420//Nucleotide excision repair	K03702
VY93_RS02695	153	113	141	303	350	307	67.9	54.07	61.42	99.93	102.64	106.49	61.13	103.02	0.752972	1.48e-11	1.89e-11	--	WP_020003012.1 hypothetical protein [Mycoplasmopsis synoviae]	-	-	-	-
VY93_RS02840	756	586	728	1500	1878	1472	184.16	153.92	174.06	271.54	302.3	280.28	170.713	284.707	0.737901	6.33e-22	8.92e-22	tdk	WP_020002976.1 thymidine kinase [Mycoplasmopsis synoviae]	Metabolism;Metabolism;Metabolism	Global and overview maps;Nucleotide metabolism;Xenobiotics biodegradation and metabolism	ko01100//Metabolic pathways;ko00240//Pyrimidine metabolism;ko00983//Drug metabolism - other enzymes	K00857	K00857	K00857
VY93_RS01910	397275	400149	409837	897117	1008850	833915	29826.2	32393.5	30200.9	50053.3	50050.5	48939.1	30806.9	49680.9	0.689441	1.68e-70	3.19e-70	dnaK	WP_020003200.1 molecular chaperone DnaK [Mycoplasmopsis synoviae]	Genetic Information Processing	Folding, sorting and degradation	ko03018//RNA degradation	K04043
VY93_RS01770	2556	2267	2476	5277	5889	5323	403.39	385.78	383.54	618.91	614.16	656.67	390.903	629.913	0.688341	2.41e-41	3.82e-41	MYPU_7660	WP_020002934.1 DegV family protein [Mycoplasmopsis synoviae]	-	-	-	-
VY93_RS01960	785	668	749	1566	1852	1548	173.32	159.03	162.32	256.95	270.21	267.17	164.89	264.777	0.683272	6.1e-27	8.88e-27	nusG	WP_011283504.1 transcription termination/antitermination protein NusG [Mycoplasmopsis synoviae]	-	-	-	-
VY93_RS02640	34290	36063	34941	77134	85668	72147	1029.41	1167.38	1029.58	1720.85	1699.48	1693.04	1075.46	1704.46	0.664363	5.48e-45	8.86e-45	rpoC	WP_020003006.1 DNA-directed RNA polymerase subunit beta' [Mycoplasmopsis synoviae]	Genetic Information Processing	Transcription	ko03020//RNA polymerase	K03046
VY93_RS01150	21998.5	20452.5	22576	46255.5	53097	44225	2943.27	2950.61	2964.73	4599.14	4694.41	4625.21	2952.87	4639.59	0.651878	6.65e-81	1.36e-80	gap	WP_011283362.1 type I glyceraldehyde-3-phosphate dehydrogenase [Mycoplasmopsis synoviae]	Metabolism;Metabolism;Metabolism;Metabolism;Metabolism;Metabolism;Metabolism	Global and overview maps;Global and overview maps;Global and overview maps;Global and overview maps;Carbohydrate metabolism;Global and overview maps;Energy metabolism	ko01100//Metabolic pathways;ko01110//Biosynthesis of secondary metabolites;ko01120//Microbial metabolism in diverse environments;ko01200//Carbon metabolism;ko00010//Glycolysis / Gluconeogenesis;ko01230//Biosynthesis of amino acids;ko00710//Carbon fixation in photosynthetic organisms	K00134	K00134	K00134	K00134	K00134	K00134	K00134
VY93_RS01470	21998.5	20452.5	22576	46255.5	53097	44225	2943.27	2950.61	2964.73	4599.14	4694.41	4625.21	2952.87	4639.59	0.651878	1.5e-80	3.03e-80	gap	WP_011283362.1 type I glyceraldehyde-3-phosphate dehydrogenase [Mycoplasmopsis synoviae]	Metabolism;Metabolism;Metabolism;Metabolism;Metabolism;Metabolism;Metabolism	Global and overview maps;Global and overview maps;Global and overview maps;Global and overview maps;Carbohydrate metabolism;Global and overview maps;Energy metabolism	ko01100//Metabolic pathways;ko01110//Biosynthesis of secondary metabolites;ko01120//Microbial metabolism in diverse environments;ko01200//Carbon metabolism;ko00010//Glycolysis / Gluconeogenesis;ko01230//Biosynthesis of amino acids;ko00710//Carbon fixation in photosynthetic organisms	K00134	K00134	K00134	K00134	K00134	K00134	K00134
VY93_RS00285	428	359	395	827	948	823	98.38	88.98	89.11	141.26	143.99	147.87	92.1567	144.373	0.647644	3.61e-17	4.89e-17	recR	WP_011283217.1 recombination protein RecR [Mycoplasmopsis synoviae]	Genetic Information Processing	Replication and repair	ko03440//Homologous recombination	K06187
VY93_RS00390	12	9	11	17	29	24	3.26	2.64	2.93	3.43	5.21	5.1	2.94333	4.58	0.637897	0.0601874	0.0655835	--	WP_036434379.1 helix-hairpin-helix domain-containing protein [Mycoplasmopsis synoviae]	-	-	-	-
VY93_RS00625	5150	4569	5055	10299	11793	10148	1058.85	1012.92	1020.11	1573.61	1602.23	1630.92	1030.63	1602.25	0.63658	1.56e-51	2.66e-51	lemA	WP_020003080.1 LemA family protein [Mycoplasmopsis synoviae]	-	-	-	-
VY93_RS00820	55545	53105	57456	115604	130044	110915	5274.54	5437.56	5355.2	8158.09	8160.27	8232.97	5355.77	8183.78	0.611674	3.63e-73	7.02e-73	pepA	WP_020002922.1 leucyl aminopeptidase family protein [Mycoplasmopsis synoviae]	Metabolism;Metabolism	Global and overview maps;Metabolism of other amino acids	ko01100//Metabolic pathways;ko00480//Glutathione metabolism	K01255	K01255
VY93_RS00115	2204	1876	2034	4078	5013	4030	256.59	235.5	232.42	352.81	385.65	366.74	241.503	368.4	0.60923	3.24e-27	4.74e-27	--	WP_020003040.1 hypothetical protein [Mycoplasmopsis synoviae]	-	-	-	-
VY93_RS01725	21592	18754	21256	42536	47654	40260	1117.52	1046.61	1079.81	1636.05	1629.81	1628.79	1081.31	1631.55	0.593459	2.03e-58	3.61e-58	gyrA	WP_020002943.1 DNA gyrase subunit A [Mycoplasmopsis synoviae]	-	-	-	-
VY93_RS00785	195524	195874	209367	401014	454080	377398	10084.7	10893.5	10599.1	15370.8	15476.4	15215.6	10525.8	15354.3	0.544712	9.13e-49	1.52e-48	ptsG	WP_020002915.1 PTS transporter subunit IIABC [Mycoplasmopsis synoviae]	Metabolism;Metabolism;Environmental Information Processing;Metabolism	Global and overview maps;Carbohydrate metabolism;Membrane transport;Carbohydrate metabolism	ko01100//Metabolic pathways;ko00010//Glycolysis / Gluconeogenesis;ko02060//Phosphotransferase system (PTS);ko00520//Amino sugar and nucleotide sugar metabolism	K20118	K20118	K20118	K20118
VY93_RS01135	6063	5552	6305	11826	13066	10799	1171.34	1156.57	1195.58	1697.88	1668.06	1630.81	1174.5	1665.58	0.503985	6.98e-34	1.07e-33	nanE	ACN42898.1 N-acetylmannosamine-6-phosphate epimerase [Mycoplasmopsis synoviae]	Metabolism;Metabolism	Global and overview maps;Carbohydrate metabolism	ko01100//Metabolic pathways;ko00520//Amino sugar and nucleotide sugar metabolism	K01788	K01788
VY93_RS02670	33	27	34	59	75	53	14.5	12.79	14.66	19.27	21.78	18.2	13.9833	19.75	0.498144	0.0164169	0.018139	yvyE	WP_225597311.1 YigZ family protein [Mycoplasmopsis synoviae]	-	-	-	-
VY93_RS03475	1640	1980	1581	3370	3819	3192	323.82	421.55	306.4	494.5	498.29	492.66	350.59	495.15	0.498081	5.09e-08	6.25e-08	rpsC	WP_020003150.1 30S ribosomal protein S3 [Mycoplasmopsis synoviae]	Genetic Information Processing	Translation	ko03010//Ribosome	K02982
VY93_RS02620	399	344	368	698	769	720	124.19	115.45	112.43	161.45	158.17	175.18	117.357	164.933	0.490983	4.1e-09	5.12e-09	smpB	WP_011283618.1 SsrA-binding protein [Mycoplasmopsis synoviae]	-	-	-	-
VY93_RS02720	260	264	286	489	585	511	53.21	58.26	57.45	74.37	79.12	81.75	56.3067	78.4133	0.477793	9.01e-08	1.1e-07	dacA	WP_020003017.1 DNA integrity scanning protein DisA nucleotide-binding domain protein [Mycoplasmopsis synoviae]	-	-	-	-
VY93_RS02330	2122	1653	1948	3455	3905	3643	569.52	478.37	513.16	689.11	692.57	764.28	520.35	715.32	0.459106	1.21e-11	1.55e-11	--	WP_020003272.1 dUTP diphosphatase [Mycoplasmopsis synoviae]	-	-	-	-
VY93_RS03270	6939	6413	7035	12768	14306	12223	1003.27	999.79	998.36	1371.89	1366.82	1381.42	1000.47	1373.38	0.457045	2.51e-31	3.74e-31	trxB	WP_020003119.1 NAD(P)/FAD-dependent oxidoreductase [Mycoplasmopsis synoviae]	Metabolism	Metabolism of other amino acids	ko00450//Selenocompound metabolism	K00384
VY93_RS02250	33	23	26	52	56	48	1.79	1.35	1.39	2.1	2.01	2.04	1.51	2.05	0.441075	0.0494594	0.0541739	--	WP_109537157.1 hypothetical protein [Mycoplasmopsis synoviae]	-	-	-	-
VY93_RS02850	16860	16204	17468	30963	34621	30317	1328.09	1376.32	1350.56	1812.54	1802.12	1866.73	1351.66	1827.13	0.434851	3.05e-33	4.66e-33	ptsI	WP_020002978.1 phosphoenolpyruvate--protein phosphotransferase [Mycoplasmopsis synoviae]	Environmental Information Processing	Membrane transport	ko02060//Phosphotransferase system (PTS)	K08483
VY93_RS03780	23174	19967	22792	40415	44998	38811	1595.52	1482.32	1540.22	2067.85	2047.24	2088.73	1539.35	2067.94	0.42587	2.44e-29	3.6e-29	gyrB	WP_020003057.1 DNA gyrase subunit B [Mycoplasmopsis synoviae]	-	-	-	-
VY93_RS03490	2849	3072	2639	5085	6114	4986	452.82	526.48	411.69	600.62	642.14	619.46	463.663	620.74	0.420911	1.1e-08	1.36e-08	rplB	WP_020003153.1 50S ribosomal protein L2 [Mycoplasmopsis synoviae]	Genetic Information Processing	Translation	ko03010//Ribosome	K02886
VY93_RS02430	56	50	51	98	93	102	22.82	21.97	20.4	29.68	25.04	32.49	21.73	29.07	0.419843	0.0125929	0.0140118	--	WP_109537180.1 hypothetical protein [Mycoplasmopsis synoviae]	-	-	-	-
VY93_RS00030	320	252	271	500	533	540	57.14	48.52	47.5	66.35	62.89	75.38	51.0533	68.2067	0.417908	9.71e-05	0.000113371	coaX	WP_020003050.1 type III pantothenate kinase [Mycoplasmopsis synoviae]	Metabolism;Metabolism	Global and overview maps;Metabolism of cofactors and vitamins	ko01100//Metabolic pathways;ko00770//Pantothenate and CoA biosynthesis	K03525	K03525
VY93_RS00295	1469	1270	1438	2472	2911	2439	107.94	100.62	103.71	134.98	141.34	140.08	104.09	138.8	0.415176	3.22e-14	4.23e-14	dnaX	WP_020002844.1 DNA polymerase III subunit gamma/tau [Mycoplasmopsis synoviae]	Genetic Information Processing;Genetic Information Processing;Genetic Information Processing	Replication and repair;Replication and repair;Replication and repair	ko03440//Homologous recombination;ko03030//DNA replication;ko03430//Mismatch repair	K02343	K02343	K02343
VY93_RS00840	2412	2068	2204	4023	4738	3760	360.36	333.15	323.2	446.67	467.77	439.11	338.903	451.183	0.41284	5e-14	6.55e-14	UU050	AKJ21088.1 putative in cluster with ATP synthase chains [Mycoplasmopsis synoviae]	-	-	-	-
VY93_RS02055	5173	4385	4976	8498	9842	8500	1467.46	1341.29	1385.5	1791.5	1844.94	1884.82	1398.08	1840.42	0.396585	9.36e-17	1.27e-16	greA	WP_011283522.1 transcription elongation factor GreA [Mycoplasmopsis synoviae]	-	-	-	-
VY93_RS02290	2526	2391	2822	4517	5235	4450	739.99	755.26	811.42	983.37	1013.4	1019.01	768.89	1005.26	0.38672	1.02e-13	1.33e-13	rplI	WP_011283569.1 50S ribosomal protein L9 [Mycoplasmopsis synoviae]	Genetic Information Processing	Translation	ko03010//Ribosome	K02939
VY93_RS00935	1153	1063	1193	2075	2270	1865	156.13	155.21	158.56	208.81	203.12	197.41	156.633	203.113	0.374894	4.62e-11	5.83e-11	trpS	WP_026365144.1 tryptophan--tRNA ligase [Mycoplasmopsis synoviae]	Genetic Information Processing	Translation	ko00970//Aminoacyl-tRNA biosynthesis	K01867
VY93_RS00940	2402	2337	2606	4374	4842	4150	185.3	194.4	197.32	250.76	246.83	250.25	192.34	249.28	0.374108	1.35e-14	1.79e-14	thrS	WP_020002810.1 threonine--tRNA ligase [Mycoplasmopsis synoviae]	Genetic Information Processing	Translation	ko00970//Aminoacyl-tRNA biosynthesis	K01868
VY93_RS01810	301	266	322	511	600	496	146.64	139.73	153.98	185.01	193.16	188.89	146.783	189.02	0.364851	1.63e-05	1.91e-05	--	WP_020003182.1 hypothetical protein [Mycoplasmopsis synoviae]	-	-	-	-
VY93_RS02360	8556	7605	8464	14389	16409	13725	676.35	648.23	656.71	845.29	857.15	848.08	660.43	850.173	0.364351	5.64e-21	7.85e-21	aspS	WP_020003277.1 aspartate--tRNA ligase [Mycoplasmopsis synoviae]	Genetic Information Processing	Translation	ko00970//Aminoacyl-tRNA biosynthesis	K01876
VY93_RS02270	2333	2321	2490	4066	4725	4060	233.41	250.38	244.51	302.31	312.38	317.51	242.767	310.733	0.356107	5.57e-13	7.2e-13	asnS	WP_020003262.1 asparagine--tRNA ligase [Mycoplasmopsis synoviae]	Genetic Information Processing	Translation	ko00970//Aminoacyl-tRNA biosynthesis	K01893
VY93_RS02240	209	177	157	317	318	328	32.87	30.02	24.23	37.05	33.05	40.32	29.04	36.8067	0.341926	0.00872906	0.00974693	--	WP_020003257.1 hypothetical protein [Mycoplasmopsis synoviae]	-	-	-	-
VY93_RS00795	3739	3341	3780	6317	7003	5907	920.8	887.19	913.7	1156.11	1139.64	1137.11	907.23	1144.29	0.334908	8.06e-14	1.05e-13	ppa	WP_020002917.1 inorganic diphosphatase [Mycoplasmopsis synoviae]	Metabolism	Energy metabolism	ko00190//Oxidative phosphorylation	K01507
VY93_RS03610	1390	1156	1285	2055	2463	2083	170.22	152.65	154.46	187.02	199.31	199.4	159.11	195.243	0.295249	2.88e-06	3.42e-06	ychF	WP_020003172.1 redox-regulated ATPase YchF [Mycoplasmopsis synoviae]	-	-	-	-
VY93_RS02750	1372	1092	1192	2004	2263	1954	225.25	193.32	192.09	244.51	245.52	250.77	203.553	246.933	0.278715	6.1e-05	7.14e-05	ycsE	WP_020003021.1 Cof-type HAD-IIB family hydrolase [Mycoplasmopsis synoviae]	-	-	-	-
VY93_RS00855	11184	11174	11455	18584	21092	17648	973.36	1048.6	978.52	1201.96	1213.02	1200.59	1000.16	1205.19	0.26903	6.99e-11	8.82e-11	atpA2	WP_020002929.1 ATP F0F1 synthase subunit alpha [Mycoplasmopsis synoviae]	Metabolism;Metabolism;Metabolism	Global and overview maps;Energy metabolism;Energy metabolism	ko01100//Metabolic pathways;ko00190//Oxidative phosphorylation;ko00195//Photosynthesis	K02111	K02111	K02111
VY93_RS02890	1091	951	1026	1648	1883	1644	78.11	73.42	72.1	87.69	89.09	92.01	74.5433	89.5967	0.265366	1.25e-05	1.47e-05	topA	WP_020002986.1 type I DNA topoisomerase [Mycoplasmopsis synoviae]	-	-	-	-
VY93_RS03105	1389	934	1210	1881	2227	1822	699.51	507.19	598.11	703.97	741.12	717.24	601.603	720.777	0.26074	0.00563354	0.00632398	rpsO	SYV93473.1 30S ribosomal protein S15 [Mycoplasmopsis synoviae]	Genetic Information Processing	Translation	ko03010//Ribosome	K02956
VY93_RS02465	97673	91048	96044	156193	173610	148261	1117.64	1123.38	1078.7	1328.21	1312.74	1326.12	1106.57	1322.36	0.257012	2.04e-14	2.71e-14	--	WP_020002871.1 GDSL-type esterase/lipase family protein [Mycoplasmopsis synoviae]	-	-	-	-
VY93_RS01040	1464	1467	1629	2445	2754	2403	328.09	354.5	358.32	407.2	407.84	420.95	346.97	411.997	0.247822	1.09e-05	1.28e-05	--	WP_026365165.1 chromate transporter [Mycoplasmopsis synoviae]	-	-	-	-
VY93_RS02370	4019	3113	3495	5780	6338	5534	328.12	274.04	280.06	350.68	341.93	353.16	294.073	348.59	0.245355	0.000128035	0.000148473	--	WP_020003279.1 hypothetical protein [Mycoplasmopsis synoviae]	-	-	-	-
VY93_RS00450	2125	1629	1879	3059	3347	2859	176.71	146.06	153.36	189.04	183.92	185.84	158.71	186.267	0.230976	0.000541205	0.000621894	ykpA	WP_011283244.1 ATP-binding cassette domain-containing protein [Mycoplasmopsis synoviae]	-	-	-	-
VY93_RS02025	1381	1134	1308	2043	2290	1957	256.84	227.41	238.77	282.36	281.43	284.5	241.007	282.763	0.230522	0.000167911	0.000194003	MS53_0373	WP_020003218.1 YebC/PmpR family DNA-binding transcriptional regulator [Mycoplasmopsis synoviae]	-	-	-	-
VY93_RS01865	4235	4140	4271	6880	7530	6424	1282.55	1351.91	1269.55	1548.41	1506.92	1520.73	1301.34	1525.35	0.229149	5.57e-07	6.72e-07	mraZ	WP_026365202.1 MraZ family transcriptional regulator [Mycoplasmopsis synoviae]	-	-	-	-
VY93_RS02020	1770	1484	1786	2633	3082	2531	231.97	209.71	229.74	256.44	266.91	259.28	223.807	260.877	0.221115	0.000107308	0.000124897	--	WP_020003217.1 ZIP family metal transporter [Mycoplasmopsis synoviae]	-	-	-	-
VY93_RS03275	3720	3345	3674	5601	6541	5338	496.23	481.14	481.04	555.24	576.58	556.61	486.137	562.81	0.211286	5.25e-06	6.22e-06	lgt	WP_020003120.1 prolipoprotein diacylglyceryl transferase [Mycoplasmopsis synoviae]	-	-	-	-
VY93_RS00465	5844	4988	5598	8518	9663	8282	661.45	608.75	621.9	716.47	722.72	732.74	630.7	723.977	0.198989	1.24e-05	1.46e-05	deoB	WP_026365195.1 phosphopentomutase [Mycoplasmopsis synoviae]	Metabolism;Metabolism;Metabolism	Global and overview maps;Carbohydrate metabolism;Nucleotide metabolism	ko01100//Metabolic pathways;ko00030//Pentose phosphate pathway;ko00230//Purine metabolism	K01839	K01839	K01839
VY93_RS01205	60.58	47.96	50.86	73.99	106	76	7.56	6.46	6.23	6.86	8.75	7.42	6.75	7.67667	0.185593	0.285721	0.299959	--	WP_081692751.1 hemagglutinin [Mycoplasmopsis synoviae]	-	-	-	-
VY93_RS03150	28605	26901	28883	43608	49352	41851	1395.11	1414.7	1382.64	1580.55	1590.54	1595.51	1397.48	1588.87	0.185167	3.74e-08	4.6e-08	pacL	WP_026365157.1 cation-translocating P-type ATPase [Mycoplasmopsis synoviae]	-	-	-	-
VY93_RS02095	4424	3499	3903	5994	6766	5907	669.89	571.3	580.08	674.5	677.01	699.17	607.09	683.56	0.171158	0.00468952	0.00527363	era	WP_020003231.1 GTPase Era [Mycoplasmopsis synoviae]	-	-	-	-
VY93_RS00850	12001	12433	12715	19257	21027	17626	730.84	816.41	760.01	871.5	846.17	839.04	769.087	852.237	0.148108	0.0010293	0.00118061	--	WP_020002928.1 hypothetical protein [Mycoplasmopsis synoviae]	-	-	-	-
VY93_RS00020	2219	1962	2003	3114	3499	2996	68.5	65.3	60.69	71.43	71.37	72.29	64.83	71.6967	0.145244	0.00835421	0.00934489	polC	WP_020003052.1 PolC-type DNA polymerase III [Mycoplasmopsis synoviae]	Genetic Information Processing;Genetic Information Processing;Genetic Information Processing	Replication and repair;Replication and repair;Replication and repair	ko03440//Homologous recombination;ko03030//DNA replication;ko03430//Mismatch repair	K03763	K03763	K03763
VY93_RS00845	499	515	450	711	925	648	141.55	157.53	125.3	149.89	173.4	143.69	141.46	155.66	0.138004	0.179059	0.191481	--	WP_020002927.1 hypothetical protein [Mycoplasmopsis synoviae]	-	-	-	-
VY93_RS03395	545	466	578	795	894	760	122.14	112.61	127.14	132.4	132.39	133.13	120.63	132.64	0.136927	0.0709662	0.0770629	pheT	SYV93587.1 phenylalanyl-tRNA synthetase subunit beta [Mycoplasmopsis synoviae]	-	-	-	-
VY93_RS02050	684	675	683	1027	1137	968	136.86	145.64	134.14	152.71	150.34	151.4	138.88	151.483	0.12532	0.0575663	0.0628358	--	WP_020003223.1 hypothetical protein [Mycoplasmopsis synoviae]	-	-	-	-
VY93_RS03625	983	774	922	1264	1496	1314	163.18	138.54	150.23	155.93	164.11	170.51	150.65	163.517	0.118237	0.105231	0.113492	--	WP_020003175.1 HAD-IIB family hydrolase [Mycoplasmopsis synoviae]	Metabolism;Metabolism;Metabolism	Global and overview maps;Global and overview maps;Metabolism of cofactors and vitamins	ko01100//Metabolic pathways;ko01110//Biosynthesis of secondary metabolites;ko00740//Riboflavin metabolism	K21064	K21064	K21064
VY93_RS03505	4484	4381	4466	6556	7530	6209	747.13	787.1	730.38	811.79	829.08	808.68	754.87	816.517	0.113254	0.0144438	0.0159869	rplC	WP_011283779.1 50S ribosomal protein L3 [Mycoplasmopsis synoviae]	Genetic Information Processing	Translation	ko03010//Ribosome	K02906
VY93_RS02340	426	344	383	517	679	555	178.45	155.38	157.47	160.94	187.95	181.73	163.767	176.873	0.111075	0.241173	0.25574	--	WP_020003273.1 winged helix-turn-helix transcriptional regulator [Mycoplasmopsis synoviae]	-	-	-	-
VY93_RS00860	13707	12903	14256	19976	22697	19120	1304.38	1323.98	1331.56	1412.69	1427.26	1422.25	1319.97	1420.73	0.106127	0.00333935	0.00376869	atpD2	WP_020002930.1 F0F1 ATP synthase subunit beta [Mycoplasmopsis synoviae]	Metabolism;Metabolism;Metabolism	Global and overview maps;Energy metabolism;Energy metabolism	ko01100//Metabolic pathways;ko00190//Oxidative phosphorylation;ko00195//Photosynthesis	K02112	K02112	K02112
VY93_RS00070	27592	25965	28260	40349	44586	38529	2730.03	2770.13	2744.46	2966.83	2915.12	2979.87	2748.21	2953.94	0.10415	0.00253272	0.00287376	eno	WP_020003047.1 phosphopyruvate hydratase [Mycoplasmopsis synoviae]	Metabolism;Metabolism;Metabolism;Metabolism;Metabolism;Metabolism;Metabolism;Genetic Information Processing	Global and overview maps;Global and overview maps;Global and overview maps;Global and overview maps;Carbohydrate metabolism;Global and overview maps;Energy metabolism;Folding, sorting and degradation	ko01100//Metabolic pathways;ko01110//Biosynthesis of secondary metabolites;ko01120//Microbial metabolism in diverse environments;ko01200//Carbon metabolism;ko00010//Glycolysis / Gluconeogenesis;ko01230//Biosynthesis of amino acids;ko00680//Methane metabolism;ko03018//RNA degradation	K01689	K01689	K01689	K01689	K01689	K01689	K01689	K01689
VY93_RS03375	1280	1100	1199	1781	1969	1645	77.42	71.74	71.18	80.06	78.7	77.78	73.4467	78.8467	0.102353	0.0917403	0.0991109	yrrC	WP_020003136.1 AAA family ATPase [Mycoplasmopsis synoviae]	Genetic Information Processing	Replication and repair	ko03440//Homologous recombination	K03581
VY93_RS00780	93	83	86	129	147	119	53.44	51.43	48.51	55.09	55.82	53.45	51.1267	54.7867	0.0997489	0.469623	0.48736	MCAP_0480	WP_011283309.1 hypothetical protein [Mycoplasmopsis synoviae]	-	-	-	-
VY93_RS02365	15953	14993	15891	22444	25470	21473	1432.93	1452.11	1400.98	1498.16	1511.77	1507.65	1428.67	1505.86	0.0759116	0.0359277	0.0394207	hisS	WP_020003278.1 histidine--tRNA ligase [Mycoplasmopsis synoviae]	Genetic Information Processing	Translation	ko00970//Aminoacyl-tRNA biosynthesis	K01892
VY93_RS03500	2370	2382	2406	3441	4054	3127	461.85	500.52	460.2	498.33	522.05	476.33	474.19	498.903	0.0732951	0.185302	0.197489	rplD	WP_020003155.1 50S ribosomal protein L4 [Mycoplasmopsis synoviae]	Genetic Information Processing	Translation	ko03010//Ribosome	K02926
VY93_RS03560	6993	5705	6610	9136	10130	8968	955.59	840.61	886.56	927.77	914.73	957.92	894.253	933.473	0.0619252	0.226528	0.240615	gpsA	WP_117274898.1 NAD(P)H-dependent glycerol-3-phosphate dehydrogenase [Mycoplasmopsis synoviae]	Metabolism;Metabolism	Global and overview maps;Lipid metabolism	ko01110//Biosynthesis of secondary metabolites;ko00564//Glycerophospholipid metabolism	K00057	K00057
VY93_RS01055	3180	3065	3259	4379	5024	4307	395.92	411.47	398.26	405.16	413.34	419.16	401.883	412.553	0.0378039	0.42545	0.444437	prfA	WP_020002888.1 peptide chain release factor 1 [Mycoplasmopsis synoviae]	-	-	-	-
VY93_RS02065	2856	2643	2842	3865	4488	3664	691.94	690.46	675.83	695.88	718.52	693.89	686.077	702.763	0.0346691	0.449467	0.467209	hpt	WP_020003225.1 hypoxanthine phosphoribosyltransferase [Mycoplasmopsis synoviae]	Metabolism;Metabolism;Metabolism;Metabolism	Global and overview maps;Global and overview maps;Nucleotide metabolism;Xenobiotics biodegradation and metabolism	ko01100//Metabolic pathways;ko01110//Biosynthesis of secondary metabolites;ko00230//Purine metabolism;ko00983//Drug metabolism - other enzymes	K00760	K00760	K00760	K00760
VY93_RS00520	357	345	371	497	535	500	56.74	59.13	57.88	58.7	56.19	62.12	57.9167	59.0033	0.0268179	0.76386	0.77614	MCAP_0714	WP_020003099.1 RluA family pseudouridine synthase [Mycoplasmopsis synoviae]	-	-	-	-
VY93_RS00800	11945	10867	12070	16518	17985	15360	1499.68	1471.13	1487.38	1541.16	1492.1	1507.41	1486.06	1513.56	0.0264471	0.487454	0.504208	pepP	WP_020002918.1 aminopeptidase P family protein [Mycoplasmopsis synoviae]	-	-	-	-
VY93_RS02735	6251	6046	6249	8617	9879	8030	831.38	867.06	815.76	851.69	868.24	834.82	838.067	851.583	0.0230827	0.595843	0.610329	--	WP_026365183.1 ECF transporter S component [Mycoplasmopsis synoviae]	-	-	-	-
VY93_RS02305	21581	20368	22628	30163	33338	28545	1499.66	1526.16	1543.37	1557.66	1530.86	1550.52	1523.06	1546.35	0.0218879	0.529139	0.543766	--	WP_225601467.1 hypothetical protein [Mycoplasmopsis synoviae]	-	-	-	-
VY93_RS00255	29719	28795	31181	41504	46577	39259	1911.1	1996.62	1968.07	1983.42	1979.22	1973.4	1958.6	1978.68	0.014718	0.671254	0.684246	fusA	WP_011283211.1 elongation factor G [Mycoplasmopsis synoviae]	-	-	-	-
VY93_RS01120	1201	1153	1277	1649	1877	1619	149.11	154.36	155.62	152.15	154	157.13	153.03	154.427	0.0131074	0.822701	0.831916	Amdhd2	WP_117274859.1 amidohydrolase family protein [Mycoplasmopsis synoviae]	Metabolism;Metabolism	Global and overview maps;Carbohydrate metabolism	ko01100//Metabolic pathways;ko00520//Amino sugar and nucleotide sugar metabolism	K01443	K01443
VY93_RS01490	13983	15450	14444	19973	23035	18703	2124.52	2531.14	2154.01	2255.17	2312.72	2221.25	2269.89	2263.05	-0.00435605	0.941893	0.946385	pdhC	AAT58043.1 dihydrolipoamide acetyltransferase [Mycoplasmopsis synoviae]	Metabolism;Metabolism;Metabolism;Metabolism;Metabolism;Metabolism;Metabolism	Global and overview maps;Global and overview maps;Global and overview maps;Global and overview maps;Carbohydrate metabolism;Carbohydrate metabolism;Carbohydrate metabolism	ko01100//Metabolic pathways;ko01110//Biosynthesis of secondary metabolites;ko01120//Microbial metabolism in diverse environments;ko01200//Carbon metabolism;ko00010//Glycolysis / Gluconeogenesis;ko00620//Pyruvate metabolism;ko00020//Citrate cycle (TCA cycle)	K00627	K00627	K00627	K00627	K00627	K00627	K00627
VY93_RS02400	7682	7441	8101	10341	12195	10013	795.18	830.53	823.06	795.49	834.16	810.19	816.257	813.28	-0.00527073	0.90313	0.908882	pdp	WP_020002881.1 thymidine phosphorylase [Mycoplasmopsis synoviae]	Metabolism;Metabolism	Global and overview maps;Nucleotide metabolism	ko01100//Metabolic pathways;ko00240//Pyrimidine metabolism	K00756	K00756
VY93_RS03145	67	52	55	71	93	76	36.18	30.28	29.15	28.49	33.19	32.08	31.87	31.2533	-0.028189	0.897013	0.904166	--	WP_117274834.1 hypothetical protein [Mycoplasmopsis synoviae]	-	-	-	-
VY93_RS04235	58	55.05	41.07	68	85	60	6.86	7.02	4.77	5.98	6.64	5.55	6.21667	6.05667	-0.0376172	0.89457	0.903144	--	WP_169743363.1 hemagglutinin [Mycoplasmopsis synoviae]	-	-	-	-
VY93_RS01110	2585	2514	2626	3492	3946	3147	1504.71	1577.92	1500.33	1510.57	1517.83	1431.9	1527.65	1486.77	-0.0391389	0.438915	0.456993	--	WP_020002897.1 hypothetical protein [Mycoplasmopsis synoviae]	-	-	-	-
VY93_RS02610	3498	3314	3654	4459	5265	4441	783.92	800.82	803.75	742.62	779.69	777.96	796.163	766.757	-0.0542956	0.249982	0.264638	rpsD	WP_020003001.1 30S ribosomal protein S4 [Mycoplasmopsis synoviae]	Genetic Information Processing	Translation	ko03010//Ribosome	K02986
VY93_RS03445	2698	3117	2639	3704	4409	3368	646.67	805.57	620.84	659.76	698.32	631.01	691.027	663.03	-0.0596672	0.472173	0.489202	rplE	AKB11348.1 50S ribosomal protein L5 [Mycoplasmopsis synoviae ATCC 25204] [Mycoplasmopsis synoviae]	Genetic Information Processing	Translation	ko03010//Ribosome	K02931
VY93_RS02160	1314	1310	1381	1760	1946	1680	392.63	422.08	405.03	390.82	384.24	392.4	406.58	389.153	-0.0632005	0.276176	0.290421	nrdI	WP_020003240.1 class Ib ribonucleoside-diphosphate reductase assembly flavoprotein NrdI [Mycoplasmopsis synoviae]	-	-	-	-
VY93_RS00095	163	156	205	213	254	233	38.25	39.47	47.22	37.15	39.39	42.74	41.6467	39.76	-0.0668833	0.58781	0.603077	--	WP_117274800.1 tRNA (adenosine(37)-N6)-threonylcarbamoyltransferase complex dimerization subunit type 1 TsaB [Mycoplasmopsis synoviae]	-	-	-	-
VY93_RS00920	56.91	47.93	31.77	54.67	63.16	63.64	4.81	4.37	2.64	3.44	3.53	4.21	3.94	3.72667	-0.0803098	0.725251	0.738098	--	WP_082071150.1 IS1634 family transposase [Mycoplasmopsis synoviae]	-	-	-	-
VY93_RS01190	17.81	15.32	29.54	35	26	20.5	2.2	2.04	3.58	3.21	2.12	1.98	2.60667	2.43667	-0.0972972	0.774471	0.7844	--	WP_082071164.1 hemagglutinin [Mycoplasmopsis synoviae]	-	-	-	-
VY93_RS01340	17.81	15.32	29.54	35	26	20.5	2.2	2.04	3.58	3.21	2.12	1.98	2.60667	2.43667	-0.0972972	0.773858	0.7844	--	WP_082071164.1 hemagglutinin [Mycoplasmopsis synoviae]	-	-	-	-
VY93_RS01685	794	657	797	944	1095	904	171.92	153.39	169.38	151.9	156.68	153.01	164.897	153.863	-0.0999128	0.149747	0.160407	upp	WP_020002951.1 uracil phosphoribosyltransferase [Mycoplasmopsis synoviae]	Metabolism;Metabolism	Global and overview maps;Nucleotide metabolism	ko01100//Metabolic pathways;ko00240//Pyrimidine metabolism	K00761	K00761
VY93_RS00025	307	197	231	296	355	307	38.54	26.67	28.47	27.62	29.45	30.13	31.2267	29.0667	-0.103413	0.43725	0.45601	cdsA	WP_036434481.1 phosphatidate cytidylyltransferase [Mycoplasmopsis synoviae]	Metabolism;Metabolism;Metabolism	Global and overview maps;Global and overview maps;Lipid metabolism	ko01100//Metabolic pathways;ko01110//Biosynthesis of secondary metabolites;ko00564//Glycerophospholipid metabolism	K00981	K00981	K00981
VY93_RS02730	27936	27223	29517	36519	39994	33593	1984.34	2085.05	2057.91	1927.74	1877.25	1865.21	2042.43	1890.07	-0.111852	0.00222881	0.00254262	pepO	AKB11230.1 endopeptidase O [Mycoplasmopsis synoviae ATCC 25204] [Mycoplasmopsis synoviae]	-	-	-	-
VY93_RS02395	3013	2789	2905	3647	4164	3485	602.88	601.74	570.53	542.31	550.58	545.08	591.717	545.99	-0.116032	0.0136354	0.0151186	deoC	WP_020002882.1 deoxyribose-phosphate aldolase [Mycoplasmopsis synoviae]	Metabolism;Metabolism	Global and overview maps;Carbohydrate metabolism	ko01100//Metabolic pathways;ko00030//Pentose phosphate pathway	K01619	K01619
VY93_RS01995	18452	14391	17254	20002	23210	20393	5042.91	4240.89	4628.38	4062.44	4191.67	4356.58	4637.39	4203.56	-0.141701	0.0105109	0.0117159	tpx	WP_011283511.1 redoxin domain-containing protein [Mycoplasmopsis synoviae]	-	-	-	-
VY93_RS01495	67757	71970	69603	86071	98649	81445	4874.7	5583.08	4914.99	4601.79	4689.87	4580.2	5124.26	4623.95	-0.148216	0.00226985	0.00258011	pdhD	AAT58044.1 dihydrolipoamide dehydrogenase [Mycoplasmopsis synoviae]	Metabolism;Metabolism;Metabolism;Metabolism;Metabolism;Metabolism;Metabolism;Metabolism;Metabolism;Metabolism;Metabolism;Metabolism;Metabolism	Global and overview maps;Global and overview maps;Global and overview maps;Global and overview maps;Carbohydrate metabolism;Carbohydrate metabolism;Carbohydrate metabolism;Carbohydrate metabolism;Amino acid metabolism;Amino acid metabolism;Amino acid metabolism;Amino acid metabolism;Carbohydrate metabolism	ko01100//Metabolic pathways;ko01110//Biosynthesis of secondary metabolites;ko01120//Microbial metabolism in diverse environments;ko01200//Carbon metabolism;ko00010//Glycolysis / Gluconeogenesis;ko00620//Pyruvate metabolism;ko00020//Citrate cycle (TCA cycle);ko00640//Propanoate metabolism;ko00260//Glycine, serine and threonine metabolism;ko00280//Valine, leucine and isoleucine degradation;ko00310/…	K00382	K00382	K00382	K00382	K00382	K00382	K00382	K00382	K00382	K00382	K00382	K00382	K00382
VY93_RS00460	751	680	729	822	1131	786	300.54	293.43	286.35	244.46	299.09	245.87	293.44	263.14	-0.157235	0.0794358	0.0861122	rbfA	WP_020003110.1 30S ribosome-binding factor RbfA [Mycoplasmopsis synoviae]	-	-	-	-
VY93_RS03330	1395	1134	1279	1474	1763	1534	534.4	468.42	480.91	419.63	446.3	459.35	494.577	441.76	-0.162931	0.0179176	0.0197625	rplT	WP_011283744.1 50S ribosomal protein L20 [Mycoplasmopsis synoviae]	Genetic Information Processing	Translation	ko03010//Ribosome	K02887
VY93_RS00415	6310	5931	6759	7617	8861	7320	2142.58	2171.52	2252.64	1922.06	1988.22	1942.88	2188.91	1951.05	-0.165962	0.00011362	0.000132	rpsI	WP_011283241.1 30S ribosomal protein S9 [Mycoplasmopsis synoviae]	Genetic Information Processing	Translation	ko03010//Ribosome	K02996
VY93_RS00035	1413	1012	1222	1420	1665	1424	164.5	127.04	139.63	122.85	128.09	129.59	143.723	126.843	-0.180247	0.0350644	0.0385403	coaBC	WP_020003049.1 bifunctional phosphopantothenoylcysteine decarboxylase/phosphopantothenate--cysteine ligase CoaBC [Mycoplasmopsis synoviae]	Metabolism;Metabolism	Global and overview maps;Metabolism of cofactors and vitamins	ko01100//Metabolic pathways;ko00770//Pantothenate and CoA biosynthesis	K13038	K13038
VY93_RS00615	345	300	420	398	497	402	75.06	70.38	89.69	64.35	71.46	68.37	78.3767	68.06	-0.203617	0.0539967	0.0590414	trmB	WP_020003082.1 tRNA (guanosine(46)-N7)-methyltransferase TrmB [Mycoplasmopsis synoviae]	-	-	-	-
VY93_RS00620	18460	16373	18444	20700	23213	20347	2089.38	1998.22	2049	1741.14	1736.17	1800.17	2045.53	1759.16	-0.21759	1.01e-08	1.25e-08	pgk	WP_020003081.1 phosphoglycerate kinase [Mycoplasmopsis synoviae]	Metabolism;Metabolism;Metabolism;Metabolism;Metabolism;Metabolism;Metabolism	Global and overview maps;Global and overview maps;Global and overview maps;Global and overview maps;Carbohydrate metabolism;Global and overview maps;Energy metabolism	ko01100//Metabolic pathways;ko01110//Biosynthesis of secondary metabolites;ko01120//Microbial metabolism in diverse environments;ko01200//Carbon metabolism;ko00010//Glycolysis / Gluconeogenesis;ko01230//Biosynthesis of amino acids;ko00710//Carbon fixation in photosynthetic organisms	K00927	K00927	K00927	K00927	K00927	K00927	K00927
VY93_RS01635	13082	11881	13510	15318	16660	14278	1624.23	1590.58	1646.38	1413.36	1366.86	1385.7	1620.4	1388.64	-0.222674	8.58e-09	1.07e-08	MJ0555	WP_020002961.1 M42 family metallopeptidase [Mycoplasmopsis synoviae]	-	-	-	-
VY93_RS03265	3191	2884	3110	3701	4003	3349	470.47	458.49	450.06	405.51	390	385.97	459.673	393.827	-0.223048	4.68e-06	5.56e-06	rluD	WP_020003118.1 RluA family pseudouridine synthase [Mycoplasmopsis synoviae]	-	-	-	-
VY93_RS03495	1437	1534	1379	1746	1924	1538	405.08	466.27	381.55	365.77	358.4	338.9	417.633	354.357	-0.237035	0.0020254	0.00231475	rpl23	WP_020003154.1 50S ribosomal protein L23 [Mycoplasmopsis synoviae]	Genetic Information Processing	Translation	ko03010//Ribosome	K02892
VY93_RS00930	1527	1504	1584	1728	2042	1700	161.04	171.03	163.96	135.43	142.31	140.14	165.343	139.293	-0.247339	1.35e-05	1.59e-05	obg	WP_020002808.1 GTPase ObgE [Mycoplasmopsis synoviae]	-	-	-	-
VY93_RS00015	161	143	148	220	166	140	100.22	95.99	90.43	101.78	68.29	68.12	95.5467	79.3967	-0.267127	0.106994	0.115197	--	WP_011283169.1 S4 domain-containing protein YaaA [Mycoplasmopsis synoviae]	-	-	-	-
VY93_RS03530	24265	23835	25082	27805	30963	26009	2275.28	2409.89	2308.43	1937.55	1918.54	1906.36	2331.2	1920.82	-0.279353	3.03e-14	4.01e-14	pyk	WP_020003161.1 pyruvate kinase [Mycoplasmopsis synoviae]	Metabolism;Metabolism;Metabolism;Metabolism;Metabolism;Metabolism;Metabolism	Global and overview maps;Global and overview maps;Global and overview maps;Global and overview maps;Carbohydrate metabolism;Global and overview maps;Carbohydrate metabolism	ko01100//Metabolic pathways;ko01110//Biosynthesis of secondary metabolites;ko01120//Microbial metabolism in diverse environments;ko01200//Carbon metabolism;ko00010//Glycolysis / Gluconeogenesis;ko01230//Biosynthesis of amino acids;ko00620//Pyruvate metabolism	K00873	K00873	K00873	K00873	K00873	K00873	K00873
VY93_RS02715	1626	1439	1585	1739	1954	1653	153.75	146.72	147.11	122.2	122.1	122.18	149.193	122.16	-0.288411	1.21e-07	1.47e-07	TTHA1060	WP_117274889.1 magnesium transporter [Mycoplasmopsis synoviae]	-	-	-	-
VY93_RS02665	3573	3037	3535	3680	4076	3518	264.27	242.2	256.63	202.27	199.21	203.39	254.367	201.623	-0.335247	3.19e-11	4.05e-11	lepA	WP_020003008.1 translation elongation factor 4 [Mycoplasmopsis synoviae]	-	-	-	-
VY93_RS01115	932	737	922	925	1031	890	178.52	152.22	173.34	131.67	130.5	133.25	168.027	131.807	-0.350267	2.75e-06	3.28e-06	nagB	WP_036434337.1 glucosamine-6-phosphate deaminase [Mycoplasmopsis synoviae]	Metabolism;Metabolism	Global and overview maps;Carbohydrate metabolism	ko01100//Metabolic pathways;ko00520//Amino sugar and nucleotide sugar metabolism	K02564	K02564
VY93_RS03535	13871	13976	14383	15002	16749	14433	1523.8	1655.51	1550.86	1224.75	1215.86	1239.38	1576.72	1226.66	-0.36219	5.09e-18	6.94e-18	--	WP_020003162.1 hypothetical protein [Mycoplasmopsis synoviae]	-	-	-	-
VY93_RS00815	15692	14717	15939	16393	18155	15981	1528.98	1546.22	1524.35	1187.02	1168.95	1217.18	1533.18	1191.05	-0.364296	7.24e-23	1.03e-22	rclA	WP_020002921.1 NAD(P)/FAD-dependent oxidoreductase [Mycoplasmopsis synoviae]	-	-	-	-
VY93_RS02615	3105	2314	2711	2947	3211	2663	570.37	458.34	488.79	402.3	389.77	382.37	505.833	391.48	-0.369724	1.93e-07	2.34e-07	--	WP_109537196.1 hypothetical protein [Mycoplasmopsis synoviae]	-	-	-	-
VY93_RS00895	418	377	441	441	478	409	59.1	57.48	61.2	46.34	44.66	45.2	59.26	45.4	-0.384366	2.23e-06	2.67e-06	ruvB	WP_046128306.1 Holliday junction branch migration DNA helicase RuvB [Mycoplasmopsis synoviae]	Genetic Information Processing	Replication and repair	ko03440//Homologous recombination	K03551
VY93_RS02820	341310	327773	360517	360785	403206	340894	19790.2	20492.9	20517.7	15546.3	15449.1	15450.7	20267	15482	-0.388535	9.25e-32	1.39e-31	UU045	WP_036434169.1 lipoprotein [Mycoplasmopsis synoviae]	-	-	-	-
VY93_RS02410	1530	1292	1509	1498	1688	1420	243.18	221.42	235.41	176.94	177.29	176.42	233.337	176.883	-0.399615	2.84e-11	3.62e-11	mutM	WP_020002880.1 bifunctional DNA-formamidopyrimidine glycosylase/DNA-(apurinic or apyrimidinic site) lyase [Mycoplasmopsis synoviae]	Genetic Information Processing	Replication and repair	ko03410//Base excision repair	K10563
VY93_RS02030	19777	17488	20027	19908	21961	18739	1470.03	1401.63	1461.1	1099.68	1078.68	1088.77	1444.25	1089.04	-0.407262	3.38e-27	4.94e-27	MCAP_0231	WP_020003219.1 DUF31 family protein [Mycoplasmopsis synoviae]	-	-	-	-
VY93_RS03615	750	563	676	699	752	597	118.78	96.15	105.09	82.27	78.7	73.91	106.673	78.2933	-0.446238	9.84e-07	1.18e-06	rbgA	WP_036434256.1 ribosome biogenesis GTPase YlqF [Mycoplasmopsis synoviae]	-	-	-	-
VY93_RS01480	27178	28264	26946	27466	31947	25165	3248.39	3642.61	3161.15	2439.62	2523.22	2351.11	3350.72	2437.98	-0.458781	2.37e-19	3.27e-19	pdhA	WP_020002787.1 pyruvate dehydrogenase (acetyl-transferring) E1 component subunit alpha [Mycoplasmopsis synoviae]	Metabolism;Metabolism;Metabolism;Metabolism;Metabolism;Metabolism;Metabolism	Global and overview maps;Global and overview maps;Global and overview maps;Global and overview maps;Carbohydrate metabolism;Carbohydrate metabolism;Carbohydrate metabolism	ko01100//Metabolic pathways;ko01110//Biosynthesis of secondary metabolites;ko01120//Microbial metabolism in diverse environments;ko01200//Carbon metabolism;ko00010//Glycolysis / Gluconeogenesis;ko00620//Pyruvate metabolism;ko00020//Citrate cycle (TCA cycle)	K00161	K00161	K00161	K00161	K00161	K00161	K00161
VY93_RS01485	29431	32346	30231	30741	35173	28428	3985.28	4722.84	4017.97	3093.48	3147.3	3009.03	4242.03	3083.27	-0.460294	5.05e-16	6.8e-16	pdhB	AAT58042.1 pyruvate dehydrogenase E1 component beta subunit [Mycoplasmopsis synoviae]	Metabolism;Metabolism;Metabolism;Metabolism;Metabolism;Metabolism;Metabolism	Global and overview maps;Global and overview maps;Global and overview maps;Global and overview maps;Carbohydrate metabolism;Carbohydrate metabolism;Carbohydrate metabolism	ko01100//Metabolic pathways;ko01110//Biosynthesis of secondary metabolites;ko01120//Microbial metabolism in diverse environments;ko01200//Carbon metabolism;ko00010//Glycolysis / Gluconeogenesis;ko00620//Pyruvate metabolism;ko00020//Citrate cycle (TCA cycle)	K00162	K00162	K00162	K00162	K00162	K00162	K00162
VY93_RS03160	10325	9860	10422	9851	10972	9122	1385.56	1426.73	1372.74	982.41	972.96	956.87	1395.01	970.747	-0.523109	2.18e-38	3.38e-38	rpoA	WP_020002860.1 DNA-directed RNA polymerase subunit alpha [Mycoplasmopsis synoviae]	Genetic Information Processing	Transcription	ko03020//RNA polymerase	K03040
VY93_RS00915	14265	12537	13809	12743	14283	12403	1497.36	1418.98	1422.71	994.04	990.71	1017.67	1446.35	1000.81	-0.531253	1.51e-39	2.37e-39	--	WP_020002736.1 hypothetical protein [Mycoplasmopsis synoviae]	-	-	-	-
VY93_RS02350	568	421	536	514	517	435	206.98	165.42	191.71	139.19	124.49	123.91	188.037	129.197	-0.541445	3.44e-08	4.24e-08	--	WP_109537169.1 PTS glucose enzyme IIB subunit [Mycoplasmopsis synoviae]	-	-	-	-
VY93_RS03020	230	186	230	212	236	175	38.76	33.79	38.04	26.55	26.28	23.05	36.8633	25.2933	-0.543429	9.74e-07	1.17e-06	--	WP_020002803.1 hypothetical protein [Mycoplasmopsis synoviae]	-	-	-	-
VY93_RS00375	205428	199354	214334	191295	216776	182246	13078.8	13685.6	13393.7	9050.82	9120.02	9069.69	13386	9080.18	-0.559934	1.87e-62	3.42e-62	--	WP_082071135.1 putative immunoglobulin-blocking virulence protein [Mycoplasmopsis synoviae]	-	-	-	-
VY93_RS02100	1711	1375	1639	1435	1674	1382	559.77	485.06	526.31	348.89	361.9	353.42	523.713	354.737	-0.562029	1.73e-17	2.35e-17	cdd	WP_020003232.1 cytidine deaminase [Mycoplasmopsis synoviae]	Metabolism;Metabolism;Metabolism	Global and overview maps;Nucleotide metabolism;Xenobiotics biodegradation and metabolism	ko01100//Metabolic pathways;ko00240//Pyrimidine metabolism;ko00983//Drug metabolism - other enzymes	K01489	K01489	K01489
VY93_RS01215	263.94	271.69	329	267.65	312.32	241.92	18.03	20.02	22.06	13.59	14.1	12.92	20.0367	13.5367	-0.56577	9.35e-08	1.14e-07	--	WP_220094922.1 hypothetical protein [Mycoplasmopsis synoviae]	-	-	-	-
VY93_RS00810	6092	5245	5842	5047	6013	5167	1208.18	1121.62	1137.2	743.85	788.02	801.01	1155.67	777.627	-0.571576	6.32e-31	9.38e-31	rsmG	WP_020002920.1 16S rRNA (guanine(527)-N(7))-methyltransferase RsmG [Mycoplasmopsis synoviae]	-	-	-	-
VY93_RS03345	6360	6094	6384	5810	6341	5517	579.39	598.62	570.83	393.34	381.72	392.87	582.947	389.31	-0.582444	1.86e-40	2.92e-40	lysS	WP_020003130.1 lysine--tRNA ligase [Mycoplasmopsis synoviae]	Genetic Information Processing	Translation	ko00970//Aminoacyl-tRNA biosynthesis	K04567
VY93_RS02900	5063	4231	4761	4155	4966	3997	1200.68	1081.91	1108.2	732.26	778.22	740.94	1130.26	750.473	-0.590786	2.71e-28	3.98e-28	ssb	WP_011283670.1 single-stranded DNA-binding protein [Mycoplasmopsis synoviae]	Genetic Information Processing;Genetic Information Processing;Genetic Information Processing	Replication and repair;Replication and repair;Replication and repair	ko03440//Homologous recombination;ko03030//DNA replication;ko03430//Mismatch repair	K03111	K03111	K03111
VY93_RS00365	1138	838	1097	894	1004	947	708.42	562.5	670.28	413.58	413.01	460.81	647.067	429.133	-0.592488	3.5e-11	4.44e-11	--	WP_011283232.1 hypothetical protein [Mycoplasmopsis synoviae]	-	-	-	-
VY93_RS03080	6487	5083	5732	5111	5983	4939	821.34	693.95	712.34	480.91	500.58	488.81	742.543	490.1	-0.599399	5.85e-23	8.34e-23	--	WP_020002797.1 hypothetical protein [Mycoplasmopsis synoviae]	-	-	-	-
VY93_RS02355	1832	1601	1827	1518	1868	1420	471.91	444.68	461.93	290.59	317.97	285.92	459.507	298.16	-0.623999	3.49e-24	5.03e-24	--	WP_020003276.1 MscL family protein [Mycoplasmopsis synoviae]	-	-	-	-
VY93_RS03630	123451	118402	128003	108028	122044	103242	14008.1	14486.8	14256.3	9109.55	9151.15	9157.3	14250.4	9139.33	-0.64084	1.25e-84	2.59e-84	tuf	WP_020003176.1 elongation factor Tu [Mycoplasmopsis synoviae]	Organismal Systems	Environmental adaptation	ko04626//Plant-pathogen interaction	K02358
VY93_RS00530	1988	1632	1766	1453	1795	1596	359.29	318.04	313.27	195.15	214.37	225.47	330.2	211.663	-0.641569	2.9e-18	3.97e-18	scpA	WP_020003098.1 segregation/condensation protein A [Mycoplasmopsis synoviae]	-	-	-	-
VY93_RS03470	996	1101	939	847	1024	817	318.87	380.08	295.07	201.52	216.63	204.46	331.34	207.537	-0.674946	1.18e-13	1.54e-13	rplP	WP_020003149.1 50S ribosomal protein L16 [Mycoplasmopsis synoviae]	Genetic Information Processing	Translation	ko03010//Ribosome	K02878
VY93_RS02895	2616	2130	2542	2052	2273	2051	746.83	655.68	712.29	435.35	428.8	457.69	704.933	440.613	-0.677974	2.34e-29	3.46e-29	rpsF	WP_020002987.1 30S ribosomal protein S6 [Mycoplasmopsis synoviae]	Genetic Information Processing	Translation	ko03010//Ribosome	K02990
VY93_RS00380	166488	159919	171619	137940	155086	132698	10675.5	11056.9	10801.2	6573.13	6571.29	6651.15	10844.5	6598.52	-0.716752	1.14e-104	2.58e-104	--	WP_046128303.1 putative immunoglobulin-blocking virulence protein [Mycoplasmopsis synoviae]	-	-	-	-
VY93_RS03155	5342	4920	5360	4230	4880	4201	1978.79	1965.12	1948.78	1164.43	1194.51	1216.4	1964.23	1191.78	-0.720846	9.69e-58	1.71e-57	rplQ	WP_020002859.1 50S ribosomal protein L17 [Mycoplasmopsis synoviae]	Genetic Information Processing	Translation	ko03010//Ribosome	K02879
VY93_RS01925	31818	28834	31911	25739	28867	23926	4934.65	4821.89	4857.64	2966.55	2958.42	2900.55	4871.39	2941.84	-0.727616	7.71e-100	1.7e-99	fba	WP_020003203.1 class II fructose-1,6-bisphosphate aldolase [Mycoplasmopsis synoviae]	Metabolism;Metabolism;Metabolism;Metabolism;Metabolism;Metabolism;Metabolism;Metabolism;Metabolism;Metabolism	Global and overview maps;Global and overview maps;Global and overview maps;Global and overview maps;Carbohydrate metabolism;Global and overview maps;Carbohydrate metabolism;Energy metabolism;Energy metabolism;Carbohydrate metabolism	ko01100//Metabolic pathways;ko01110//Biosynthesis of secondary metabolites;ko01120//Microbial metabolism in diverse environments;ko01200//Carbon metabolism;ko00010//Glycolysis / Gluconeogenesis;ko01230//Biosynthesis of amino acids;ko00030//Pentose phosphate pathway;ko00710//Carbon fixation in photosynthetic organisms;ko00680//Methane metabolism;ko00051//Fructose and mannose metabolism	K01624	K01624	K01624	K01624	K01624	K01624	K01624	K01624	K01624	K01624
VY93_RS03765	38	36	29	21	37	30	10.64	10.87	7.97	4.37	6.85	6.57	9.82667	5.93	-0.72867	0.0032925	0.00372246	ulaC	WP_020003059.1 PTS sugar transporter subunit IIA [Mycoplasmopsis synoviae]	Metabolism;Metabolism;Metabolism;Environmental Information Processing	Global and overview maps;Global and overview maps;Carbohydrate metabolism;Membrane transport	ko01100//Metabolic pathways;ko01120//Microbial metabolism in diverse environments;ko00053//Ascorbate and aldarate metabolism;ko02060//Phosphotransferase system (PTS)	K02821	K02821	K02821	K02821
VY93_RS03195	3145	2508	2902	2318	2634	2247	294.9	253.58	267.09	161.53	163.21	164.7	271.857	163.147	-0.736677	2.15e-34	3.31e-34	secY	WP_020002864.1 preprotein translocase subunit SecY [Mycoplasmopsis synoviae]	Cellular Processes;Genetic Information Processing;Environmental Information Processing	Cellular community - prokaryotes;Folding, sorting and degradation;Membrane transport	ko02024//Quorum sensing;ko03060//Protein export;ko03070//Bacterial secretion system	K03076	K03076	K03076
VY93_RS00300	1190	925	1025	810	978	844	142.23	119.21	120.25	71.95	77.24	78.85	127.23	76.0133	-0.743114	1.61e-19	2.23e-19	--	WP_026365155.1 YwaF family protein [Mycoplasmopsis synoviae]	-	-	-	-
VY93_RS00260	4471	4207	4715	3469	3951	3256	1276.4	1295.04	1321.19	735.97	745.36	726.6	1297.54	735.977	-0.818051	8.47e-71	1.61e-70	rpsG	WP_020002848.1 30S ribosomal protein S7 [Mycoplasmopsis synoviae]	Genetic Information Processing	Translation	ko03010//Ribosome	K02992
VY93_RS02405	6429	6079	6872	4996	5570	4822	1236.71	1260.92	1297.51	714.21	708.04	725.07	1265.05	715.773	-0.821616	1.24e-78	2.49e-78	deoD	WP_011283588.1 purine-nucleoside phosphorylase [Mycoplasmopsis synoviae]	Metabolism;Metabolism;Metabolism;Metabolism	Global and overview maps;Global and overview maps;Nucleotide metabolism;Metabolism of cofactors and vitamins	ko01100//Metabolic pathways;ko01110//Biosynthesis of secondary metabolites;ko00230//Purine metabolism;ko00760//Nicotinate and nicotinamide metabolism	K03784	K03784	K03784	K03784
VY93_RS03545	2465	2432	2440	1850	2220	1719	767.25	816.23	745.44	427.92	456.61	418.24	776.307	434.257	-0.838079	7.47e-47	1.23e-46	coaD	WP_011283787.1 pantetheine-phosphate adenylyltransferase [Mycoplasmopsis synoviae]	Metabolism;Metabolism	Global and overview maps;Metabolism of cofactors and vitamins	ko01100//Metabolic pathways;ko00770//Pantothenate and CoA biosynthesis	K00954	K00954
VY93_RS01640	2438	2016	2373	1723	1926	1689	780.53	695.94	745.68	409.94	407.46	422.68	740.717	413.36	-0.841523	2.84e-46	4.63e-46	--	WP_020002960.1 DNA starvation/stationary phase protection protein [Mycoplasmopsis synoviae]	-	-	-	-
VY93_RS03480	644	778	631	510	582	503	251	326.96	241.39	147.72	149.89	153.24	273.117	150.283	-0.861832	6.88e-15	9.2e-15	rplV	WP_162891463.1 50S ribosomal protein L22 [Mycoplasmopsis synoviae]	Genetic Information Processing	Translation	ko03010//Ribosome	K02890
VY93_RS03670	4322	3692	4340	3015	3545	2920	351.57	323.83	346.51	182.26	190.56	185.67	340.637	186.163	-0.871665	1.03e-63	1.9e-63	SE_0901	WP_020002824.1 DAK2 domain-containing protein [Mycoplasmopsis synoviae]	-	-	-	-
VY93_RS00290	444	370	392	305	299	313	207.3	186.27	179.64	105.82	92.25	114.23	191.07	104.1	-0.876131	1.52e-16	2.05e-16	MARTH_orf159	WP_020002845.1 YbaB/EbfC family nucleoid-associated protein [Mycoplasmopsis synoviae]	-	-	-	-
VY93_RS02845	81738	74088	81634	59027	66236	56351	7981.66	7800.91	7824.22	4283.47	4274.03	4301.27	7868.93	4286.26	-0.876449	2.98e-153	8.07e-153	nox	WP_020002977.1 FAD-dependent oxidoreductase [Mycoplasmopsis synoviae]	-	-	-	-
VY93_RS01710	115	82	116	69	95	75	30.14	23.18	29.84	13.44	16.45	15.37	27.72	15.0867	-0.877653	1.23e-08	1.52e-08	--	SYV92923.1 Uncharacterised protein [Mycoplasmopsis synoviae]	-	-	-	-
VY93_RS03340	5343	4609	5232	3854	4236	3490	625.27	581.59	600.97	335.17	327.58	319.25	602.61	327.333	-0.880464	1.65e-71	3.16e-71	metK	WP_020003129.1 methionine adenosyltransferase [Mycoplasmopsis synoviae]	Metabolism;Metabolism;Metabolism;Metabolism;Metabolism	Global and overview maps;Global and overview maps;Global and overview maps;Amino acid metabolism;Biosynthesis of other secondary metabolites	ko01100//Metabolic pathways;ko01110//Biosynthesis of secondary metabolites;ko01230//Biosynthesis of amino acids;ko00270//Cysteine and methionine metabolism;ko00999//Biosynthesis of various plant secondary metabolites	K00789	K00789	K00789	K00789	K00789
VY93_RS03415	1980	2379	2053	1485	1894	1439	591.64	766.5	602.12	329.76	373.98	336.11	653.42	346.617	-0.91467	5.28e-23	7.55e-23	rplO	WP_020003142.1 50S ribosomal protein L15 [Mycoplasmopsis synoviae]	Genetic Information Processing	Translation	ko03010//Ribosome	K02876
VY93_RS00100	1369	1157	1304	897	1050	903	199.22	181.55	186.26	97.01	100.97	102.72	189.01	100.233	-0.9151	8.11e-46	1.32e-45	tsaD	WP_020003043.1 tRNA (adenosine(37)-N6)-threonylcarbamoyltransferase complex transferase subunit TsaD [Mycoplasmopsis synoviae]	-	-	-	-
VY93_RS01255	90.66	104.02	98.58	75	74.07	63.84	5.91	7.32	6.31	3.64	3.19	3.26	6.51333	3.36333	-0.953504	3.1e-10	3.89e-10	--	AKB10991.1 lipoprotein [Mycoplasmopsis synoviae ATCC 25204] [Mycoplasmopsis synoviae]	-	-	-	-
VY93_RS02120	4627	3761	4537	2981	3284	3042	1401.26	1228.15	1348.62	670.9	657.2	720.12	1326.01	682.74	-0.957683	8.3e-57	1.45e-56	RC0402	WP_011283535.1 RpiB/LacA/LacB family sugar-phosphate isomerase [Mycoplasmopsis synoviae]	Metabolism;Metabolism;Metabolism;Metabolism;Metabolism;Metabolism;Metabolism;Metabolism	Global and overview maps;Global and overview maps;Global and overview maps;Global and overview maps;Global and overview maps;Carbohydrate metabolism;Energy metabolism;Carbohydrate metabolism	ko01100//Metabolic pathways;ko01110//Biosynthesis of secondary metabolites;ko01120//Microbial metabolism in diverse environments;ko01200//Carbon metabolism;ko01230//Biosynthesis of amino acids;ko00030//Pentose phosphate pathway;ko00710//Carbon fixation in photosynthetic organisms;ko00051//Fructose and mannose metabolism	K01808	K01808	K01808	K01808	K01808	K01808	K01808	K01808
VY93_RS02260	4243	3795	4375	2727	3046	2925	1145.64	1104.88	1159.45	547.19	543.47	617.34	1136.66	569.333	-0.997451	3.75e-67	7e-67	rplJ	WP_011283563.1 50S ribosomal protein L10 [Mycoplasmopsis synoviae]	Genetic Information Processing	Translation	ko03010//Ribosome	K02864
VY93_RS03675	2579	2315	2524	1647	1884	1672	354.58	343.2	340.61	168.28	171.17	179.69	346.13	173.047	-1.00015	3.4e-78	6.76e-78	plsX	WP_011283810.1 phosphate acyltransferase PlsX [Mycoplasmopsis synoviae]	Metabolism;Metabolism;Metabolism	Global and overview maps;Global and overview maps;Lipid metabolism	ko01100//Metabolic pathways;ko01110//Biosynthesis of secondary metabolites;ko00561//Glycerolipid metabolism	K03621	K03621	K03621
VY93_RS00550	11207	9621	10735	7159	7803	6702	1075.61	995.67	1011.27	510.61	494.88	502.8	1027.52	502.763	-1.03121	9.17e-117	2.22e-116	gltX	WP_020003094.1 glutamate--tRNA ligase [Mycoplasmopsis synoviae]	Metabolism;Genetic Information Processing	Global and overview maps;Translation	ko01100//Metabolic pathways;ko00970//Aminoacyl-tRNA biosynthesis	K09698	K09698
VY93_RS01955	61	57	60	50	40	31	36.95	37.23	35.67	22.51	16.01	14.68	36.6167	17.7333	-1.04604	5.65e-08	6.92e-08	--	WP_020003208.1 preprotein translocase subunit SecE [Mycoplasmopsis synoviae]	Cellular Processes;Genetic Information Processing;Environmental Information Processing	Cellular community - prokaryotes;Folding, sorting and degradation;Membrane transport	ko02024//Quorum sensing;ko03060//Protein export;ko03070//Bacterial secretion system	K03073	K03073	K03073
VY93_RS00825	22731	20845	23258	14691	16333	13759	2210.04	2185.3	2219.49	1061.47	1049.35	1045.67	2204.94	1052.16	-1.06738	4.22e-194	1.33e-193	pepA	WP_020002923.1 peptidase M17 [Mycoplasmopsis synoviae]	Metabolism;Metabolism	Global and overview maps;Metabolism of other amino acids	ko01100//Metabolic pathways;ko00480//Glutathione metabolism	K01255	K01255
VY93_RS03420	6957	8246	7253	4716	5620	4559	1252.29	1600.49	1281.45	630.86	668.49	641.47	1378.08	646.94	-1.09095	1.25e-45	2.03e-45	rpsE	WP_020003143.1 30S ribosomal protein S5 [Mycoplasmopsis synoviae]	Genetic Information Processing	Translation	ko03010//Ribosome	K02988
VY93_RS02810	2994	2653	3057	1796	2121	1760	219.99	210.19	220.47	98.07	102.98	101.09	216.883	100.713	-1.10666	8.44e-105	1.92e-104	mnmG	WP_117274892.1 tRNA uridine-5-carboxymethylaminomethyl(34) synthesis enzyme MnmG [Mycoplasmopsis synoviae]	-	-	-	-
VY93_RS00805	11692	10033	11174	6870	7537	6465	1578.46	1460.51	1480.65	689.25	672.38	682.24	1506.54	681.29	-1.1449	9.26e-146	2.45e-145	prs	WP_026365172.1 ribose-phosphate pyrophosphokinase [Mycoplasmopsis synoviae]	Metabolism;Metabolism;Metabolism;Metabolism;Metabolism;Metabolism;Metabolism	Global and overview maps;Global and overview maps;Global and overview maps;Global and overview maps;Global and overview maps;Carbohydrate metabolism;Nucleotide metabolism	ko01100//Metabolic pathways;ko01110//Biosynthesis of secondary metabolites;ko01120//Microbial metabolism in diverse environments;ko01200//Carbon metabolism;ko01230//Biosynthesis of amino acids;ko00030//Pentose phosphate pathway;ko00230//Purine metabolism	K00948	K00948	K00948	K00948	K00948	K00948	K00948
VY93_RS03185	3411	3086	3427	1995	2321	1867	613.99	598.97	605.48	266.87	276.08	262.7	606.147	268.55	-1.17448	7.36e-129	1.86e-128	map	WP_020002862.1 type I methionyl aminopeptidase [Mycoplasmopsis synoviae]	-	-	-	-
VY93_RS03435	2766	3201	2808	1757	2142	1595	932.14	1163.17	928.81	440.03	477.01	420.16	1008.04	445.733	-1.1773	3.27e-44	5.23e-44	rpsH	WP_020003146.1 30S ribosomal protein S8 [Mycoplasmopsis synoviae]	Genetic Information Processing	Translation	ko03010//Ribosome	K02994
VY93_RS02000	43	32	26	16	29	18	25.36	20.35	15.05	7.01	11.3	8.3	20.2533	8.87	-1.19115	1.21e-05	1.42e-05	--	WP_109537123.1 hypothetical protein [Mycoplasmopsis synoviae]	-	-	-	-
VY93_RS03870	25.47	16	17.6	12.02	11.25	12.52	7.61	5.16	5.16	2.67	2.22	2.92	5.97667	2.60333	-1.19898	0.000251415	0.000289953	--	WP_051245053.1 hypothetical protein [Mycoplasmopsis synoviae]	-	-	-	-
VY93_RS03665	219	195	211	100	146	126	93.48	89.75	88.4	31.72	41.18	42.04	90.5433	38.3133	-1.24076	1.83e-23	2.62e-23	--	WP_109537311.1 hypothetical protein [Mycoplasmopsis synoviae]	-	-	-	-
VY93_RS02725	517	474	533	291	344	268	203.27	200.95	205.69	85.02	89.37	82.36	203.303	85.5833	-1.24823	6.2e-51	1.05e-50	--	WP_036434141.1 hypothetical protein [Mycoplasmopsis synoviae]	-	-	-	-
VY93_RS02905	2415	2117	2570	1343	1457	1344	966.45	913.51	1009.48	399.41	385.3	420.43	963.147	401.713	-1.26159	1.28e-97	2.77e-97	rpsR	WP_011283671.1 30S ribosomal protein S18 [Mycoplasmopsis synoviae]	Genetic Information Processing	Translation	ko03010//Ribosome	K02963
VY93_RS00385	1544	1428	1627	861	1039	790	777.57	775.44	804.23	322.23	345.77	310.99	785.747	326.33	-1.26773	1.68e-91	3.56e-91	rpsT	WP_020002790.1 30S ribosomal protein S20 [Mycoplasmopsis synoviae]	Genetic Information Processing	Translation	ko03010//Ribosome	K02968
VY93_RS03430	4370	4994	4471	2626	3048	2426	1082.14	1333.46	1086.7	483.25	498.76	469.59	1167.43	483.867	-1.27066	1.74e-64	3.23e-64	rplF	WP_020003145.1 50S ribosomal protein L6 [Mycoplasmopsis synoviae]	Genetic Information Processing	Translation	ko03010//Ribosome	K02933
VY93_RS01450	90.34	91.83	83.99	54.67	54.79	45.42	6.06	6.64	5.53	2.73	2.43	2.38	6.07667	2.51333	-1.27368	9.56e-15	1.28e-14	--	AKB11015.1 lipoprotein [Mycoplasmopsis synoviae ATCC 25204] [Mycoplasmopsis synoviae]	-	-	-	-
VY93_RS01555	243	220	205	125	161	105	77.24	75.41	63.96	29.53	33.82	26.09	72.2033	29.8133	-1.27611	3.94e-22	5.58e-22	--	WP_020002774.1 hypothetical protein [Mycoplasmopsis synoviae]	-	-	-	-
VY93_RS03565	19600	13975	17487	9120	10835	9441	8612.67	6621.59	7542.2	2978.19	3146.19	3242.84	7592.15	3122.41	-1.28185	3.6e-67	6.72e-67	trxA	WP_011283791.1 thioredoxin family protein [Mycoplasmopsis synoviae]	Organismal Systems	Immune system	ko04621//NOD-like receptor signaling pathway	K03671
VY93_RS03680	617	552	618	344	356	325	119.2	114.99	117.19	49.39	45.45	49.08	117.127	47.9733	-1.28776	2.95e-58	5.24e-58	rnc	WP_020002825.1 ribonuclease III [Mycoplasmopsis synoviae]	-	-	-	-
VY93_RS02170	41929	44331	43893	24209	27256	23178	3766.13	4293.56	3869.7	1615.97	1617.77	1627.36	3976.46	1620.37	-1.29517	9.79e-169	2.85e-168	--	WP_020003242.1 hypothetical protein [Mycoplasmopsis synoviae]	-	-	-	-
VY93_RS02035	4909	4533	4997	2659	3030	2508	589.88	587.34	589.36	237.45	240.6	235.57	588.86	237.873	-1.30773	1.51e-180	4.58e-180	mnmA	WP_020003220.1 tRNA 2-thiouridine(34) synthase MnmA [Mycoplasmopsis synoviae]	Genetic Information Processing	Folding, sorting and degradation	ko04122//Sulfur relay system	K00566
VY93_RS00555	7323	6371	7231	3771	4211	3721	745.96	699.79	722.98	285.47	283.46	296.29	722.91	288.407	-1.32571	3.66e-178	1.1e-177	MG443	WP_020003093.1 DUF2179 domain-containing protein [Mycoplasmopsis synoviae]	-	-	-	-
VY93_RS00515	183	193	141	92	103	90	81.21	92.35	61.42	30.34	30.2	31.22	78.3267	30.5867	-1.3566	1.32e-17	1.8e-17	--	WP_020003100.1 aspartyl/glutamyl-tRNA amidotransferase subunit C [Mycoplasmopsis synoviae]	Metabolism;Genetic Information Processing	Global and overview maps;Translation	ko01100//Metabolic pathways;ko00970//Aminoacyl-tRNA biosynthesis	K02435	K02435
VY93_RS03405	10740	11090	11161	5633	6610	5287	2074.9	2310.22	2116.4	808.74	843.86	798.42	2167.17	817.007	-1.40739	4.78e-171	1.41e-170	rplA	WP_011283759.1 50S ribosomal protein L1 [Mycoplasmopsis synoviae]	Genetic Information Processing	Translation	ko03010//Ribosome	K02863
VY93_RS03310	321	203	268	137	159	118	175.46	119.64	143.78	55.65	57.43	50.42	146.293	54.5	-1.42454	1.81e-21	2.53e-21	MMOB4450	WP_011283740.1 YneF family protein [Mycoplasmopsis synoviae]	-	-	-	-
VY93_RS03360	19207	17195	19359	9025	10602	8967	1294.55	1249.66	1280.69	452.05	472.2	472.43	1274.97	465.56	-1.45342	4.64e-294	1.82e-293	ftsH	WP_020003133.1 ATP-dependent zinc metalloprotease FtsH [Mycoplasmopsis synoviae]	-	-	-	-
VY93_RS03355	8826	8143	8566	4124	4753	4013	149.9	149.13	142.8	52.05	53.34	53.28	147.277	52.89	-1.47746	2.07e-246	7.24e-246	MPN_080	WP_036434247.1 ABC transporter permease [Mycoplasmopsis synoviae]	-	-	-	-
VY93_RS02910	22646	22833	23664	11006	12848	10392	3638.05	3955.21	3731.36	1313.96	1363.92	1304.98	3774.87	1327.62	-1.50759	1.42e-272	5.26e-272	--	WP_036434172.1 aldolase/citrate lyase family protein [Mycoplasmopsis synoviae]	Metabolism;Metabolism	Global and overview maps;Carbohydrate metabolism	ko01100//Metabolic pathways;ko00660//C5-Branched dibasic acid metabolism	K18292	K18292
VY93_RS00410	7382	6880	7816	3463	4051	3302	2281.85	2293.14	2371.37	795.5	827.47	797.84	2315.45	806.937	-1.52077	3.6e-250	1.28e-249	rplM	WP_020002795.1 50S ribosomal protein L13 [Mycoplasmopsis synoviae]	Genetic Information Processing	Translation	ko03010//Ribosome	K02871
VY93_RS00890	680	589	676	286	355	310	153.16	143.04	149.44	47.87	52.84	54.58	148.547	51.7633	-1.52091	3.82e-73	7.36e-73	ruvA	WP_011283327.1 Holliday junction branch migration protein RuvA [Mycoplasmopsis synoviae]	Genetic Information Processing	Replication and repair	ko03440//Homologous recombination	K03550
VY93_RS00265	6465	6165	6793	3093	3408	2988	2099.77	2159.06	2165.53	746.55	731.44	758.59	2141.45	745.527	-1.52226	7.12e-250	2.52e-249	rpsL	WP_011283213.1 30S ribosomal protein S12 [Mycoplasmopsis synoviae]	Genetic Information Processing	Translation	ko03010//Ribosome	K02950
VY93_RS02265	2331	2145	2451	1092	1305	974	842.56	836.02	869.57	293.33	311.71	275.2	849.383	293.413	-1.53348	3.79e-147	1.01e-146	rplL	WP_020003261.1 50S ribosomal protein L7/L12 [Mycoplasmopsis synoviae]	Genetic Information Processing	Translation	ko03010//Ribosome	K02935
VY93_RS00535	3348	2886	3150	1449	1696	1394	610	566.98	563.32	196.2	204.2	198.53	580.1	199.643	-1.53888	5.87e-176	1.76e-175	plsC	WP_026365194.1 1-acyl-sn-glycerol-3-phosphate acyltransferase [Mycoplasmopsis synoviae]	Metabolism;Metabolism;Metabolism;Metabolism	Global and overview maps;Global and overview maps;Lipid metabolism;Lipid metabolism	ko01100//Metabolic pathways;ko01110//Biosynthesis of secondary metabolites;ko00564//Glycerophospholipid metabolism;ko00561//Glycerolipid metabolism	K00655	K00655	K00655	K00655
VY93_RS02995	5110	4243	5072	2164	2477	2210	2267.68	2030.31	2209.23	713.66	726.37	766.62	2169.07	735.55	-1.56018	5.87e-164	1.69e-163	rplU	WP_011283688.1 50S ribosomal protein L21 [Mycoplasmopsis synoviae]	Genetic Information Processing	Translation	ko03010//Ribosome	K02888
VY93_RS03485	369	476	388	178	197	208	177.84	247.36	183.54	63.75	62.74	78.36	202.913	68.2833	-1.57126	6.23e-27	9.06e-27	rpsS	WP_020003152.1 30S ribosomal protein S19 [Mycoplasmopsis synoviae]	Genetic Information Processing	Translation	ko03010//Ribosome	K02965
VY93_RS02320	9821	8550	9324	4252	4775	3991	2353.94	2209.71	2193.53	757.37	756.29	747.74	2252.39	753.8	-1.57921	7.01e-263	2.56e-262	efp	WP_020003271.1 elongation factor P [Mycoplasmopsis synoviae]	-	-	-	-
VY93_RS03410	6813	7666	7191	3189	3818	2950	1574.05	1909.75	1630.69	547.53	582.9	532.76	1704.83	554.397	-1.62064	1.4e-121	3.45e-121	rplK	WP_020003141.1 50S ribosomal protein L11 [Mycoplasmopsis synoviae]	Genetic Information Processing	Translation	ko03010//Ribosome	K02867
VY93_RS00080	5010	4865	5147	2235	2574	2035	984.88	1031.24	993.12	326.51	334.37	312.71	1003.08	324.53	-1.62801	1.11e-234	3.83e-234	trmD	WP_020003046.1 tRNA (guanosine(37)-N1)-methyltransferase TrmD [Mycoplasmopsis synoviae]	-	-	-	-
VY93_RS03550	42538	41504	44550	18569	21142	17800	4790.44	5039.85	4924.33	1554.04	1573.33	1566.91	4918.21	1564.76	-1.65219	0	0	ackA	WP_020003164.1 acetate/propionate family kinase [Mycoplasmopsis synoviae]	Metabolism;Metabolism;Metabolism;Metabolism;Metabolism;Metabolism;Metabolism;Metabolism	Global and overview maps;Global and overview maps;Global and overview maps;Carbohydrate metabolism;Energy metabolism;Carbohydrate metabolism;Energy metabolism;Metabolism of other amino acids	ko01100//Metabolic pathways;ko01120//Microbial metabolism in diverse environments;ko01200//Carbon metabolism;ko00620//Pyruvate metabolism;ko00680//Methane metabolism;ko00640//Propanoate metabolism;ko00720//Carbon fixation pathways in prokaryotes;ko00430//Taurine and hypotaurine metabolism	K00925	K00925	K00925	K00925	K00925	K00925	K00925	K00925
VY93_RS03450	905	1125	929	412	511	407	372.14	498.81	374.95	125.9	138.85	130.82	415.3	131.857	-1.65518	1.08e-47	1.78e-47	rplX	WP_011283768.1 50S ribosomal protein L24 [Mycoplasmopsis synoviae]	Genetic Information Processing	Translation	ko03010//Ribosome	K02895
VY93_RS03460	636	678	609	276	334	252	296.94	341.33	279.08	95.76	103.05	91.97	305.783	96.9267	-1.65754	8.03e-61	1.45e-60	rpsQ	WP_020003148.1 30S ribosomal protein S17 [Mycoplasmopsis synoviae]	Genetic Information Processing	Translation	ko03010//Ribosome	K02961
VY93_RS03425	2502	2818	2509	1101	1293	1009	950.36	1154.17	935.41	310.79	324.54	299.58	1013.31	311.637	-1.70114	2.17e-98	4.77e-98	rplR	WP_020003144.1 50S ribosomal protein L18 [Mycoplasmopsis synoviae]	Genetic Information Processing	Translation	ko03010//Ribosome	K02881
VY93_RS03370	1299	1157	1260	515	584	504	309.69	297.43	294.85	91.24	92	93.92	300.657	92.3867	-1.70236	1.76e-155	4.8e-155	pth	WP_020003135.1 aminoacyl-tRNA hydrolase [Mycoplasmopsis synoviae]	-	-	-	-
VY93_RS02200	7176	7207	6600	2817	3311	2832	1748.02	1892.98	1578.01	509.95	532.96	539.24	1739.67	527.383	-1.72189	3.25e-158	9.09e-158	atpH	WP_020003249.1 ATP synthase F1 subunit delta [Mycoplasmopsis synoviae]	Metabolism;Metabolism;Metabolism	Global and overview maps;Energy metabolism;Energy metabolism	ko01100//Metabolic pathways;ko00190//Oxidative phosphorylation;ko00195//Photosynthesis	K02113	K02113	K02113
VY93_RS03510	540	545	607	219	285	211	237.29	258.23	261.8	71.52	82.76	72.48	252.44	75.5867	-1.73974	1.01e-76	1.98e-76	rpsJ	WP_020003156.1 30S ribosomal protein S10 [Mycoplasmopsis synoviae]	Genetic Information Processing	Translation	ko03010//Ribosome	K02946
VY93_RS03540	4166	4093	4420	1612	2030	1646	993.21	1052.19	1034.3	285.6	319.81	306.75	1026.57	304.053	-1.75543	1.18e-228	4.04e-228	engB	WP_011283786.1 ribosome biogenesis GTP-binding protein YihA/YsxC [Mycoplasmopsis synoviae]	-	-	-	-
VY93_RS03325	147	110	170	66	55	54	104.58	84.38	118.71	34.89	25.86	30.03	102.557	30.26	-1.76094	2.06e-25	2.99e-25	rpmI	WP_011283743.1 50S ribosomal protein L35 [Mycoplasmopsis synoviae]	Genetic Information Processing	Translation	ko03010//Ribosome	K02916
VY93_RS03380	8418	7424	8275	3136	3495	3000	1217.11	1157.41	1174.33	336.96	333.92	339.05	1182.95	336.643	-1.8131	0	0	ybhA	WP_020003137.1 Cof-type HAD-IIB family hydrolase [Mycoplasmopsis synoviae]	Metabolism;Metabolism;Metabolism	Global and overview maps;Global and overview maps;Metabolism of cofactors and vitamins	ko01100//Metabolic pathways;ko01110//Biosynthesis of secondary metabolites;ko00740//Riboflavin metabolism	K21064	K21064	K21064
VY93_RS03555	30334	29874	31988	11499	13172	10877	4248.75	4511.84	4397.64	1196.93	1219.15	1190.88	4386.08	1202.32	-1.86711	0	0	pta	WP_020003165.1 phosphate acetyltransferase [Mycoplasmopsis synoviae]	Metabolism;Metabolism;Metabolism;Metabolism;Metabolism;Metabolism;Metabolism;Metabolism	Global and overview maps;Global and overview maps;Global and overview maps;Carbohydrate metabolism;Energy metabolism;Carbohydrate metabolism;Energy metabolism;Metabolism of other amino acids	ko01100//Metabolic pathways;ko01120//Microbial metabolism in diverse environments;ko01200//Carbon metabolism;ko00620//Pyruvate metabolism;ko00680//Methane metabolism;ko00640//Propanoate metabolism;ko00720//Carbon fixation pathways in prokaryotes;ko00430//Taurine and hypotaurine metabolism	K00625	K00625	K00625	K00625	K00625	K00625	K00625	K00625
VY93_RS02040	17135	15903	17223	6183	7147	6027	873.73	874.38	861.99	234.3	240.82	240.23	870.033	238.45	-1.86738	0	0	alaS	WP_020003221.1 alanine--tRNA ligase [Mycoplasmopsis synoviae]	Genetic Information Processing	Translation	ko00970//Aminoacyl-tRNA biosynthesis	K01872
VY93_RS02710	846	717	830	339	301	274	326.88	298.72	314.78	97.34	76.85	82.76	313.46	85.65	-1.87176	7.45e-88	1.55e-87	--	WP_020003015.1 hypothetical protein [Mycoplasmopsis synoviae]	-	-	-	-
VY93_RS00790	620	576	597	216	235	210	224.11	224.5	211.8	58.02	56.13	59.33	220.137	57.8267	-1.92859	5.92e-109	1.39e-108	--	WP_020002916.1 hypothetical protein [Mycoplasmopsis synoviae]	-	-	-	-
VY93_RS03755	19	17	20	7	6	7	1	0.97	1.03	0.27	0.21	0.29	1	0.256667	-1.96203	2.15e-07	2.6e-07	hsdM	WP_020003061.1 type I restriction-modification system subunit M [Mycoplasmopsis synoviae]	-	-	-	-
VY93_RS02915	17163	18292	19077	6479	7212	5926	4297.56	4938.77	4688.56	1205.63	1193.33	1159.89	4641.63	1186.28	-1.96818	4.46117015065062e-311	1.83081788000725e-310	mch	WP_011283673.1 MaoC family dehydratase [Mycoplasmopsis synoviae]	Metabolism;Metabolism	Global and overview maps;Carbohydrate metabolism	ko01100//Metabolic pathways;ko00660//C5-Branched dibasic acid metabolism	K18290	K18290
VY93_RS03385	873	682	824	249	289	278	164.41	138.49	152.31	34.85	35.96	40.92	151.737	37.2433	-2.02652	1.93e-95	4.14e-95	rnhC	WP_117274897.1 ribonuclease HIII [Mycoplasmopsis synoviae]	Genetic Information Processing	Replication and repair	ko03030//DNA replication	K03470
VY93_RS00525	2209	1996	2057	720	771	640	521.1	507.71	476.28	126.22	120.19	118.01	501.697	121.473	-2.04618	3.88e-221	1.29e-220	scpB	WP_011283259.1 segregation/condensation protein B [Mycoplasmopsis synoviae]	-	-	-	-
VY93_RS01930	8761	7901	8711	2775	3180	2637	4513.53	4389.08	4404.85	1062.43	1082.59	1061.94	4435.82	1068.99	-2.05296	0	0	--	WP_020003204.1 hypothetical protein [Mycoplasmopsis synoviae]	-	-	-	-
VY93_RS02920	59499	62345	65492	19373	22360	18745	6047.18	6832.4	6533.3	1463.24	1501.72	1489.21	6470.96	1484.72	-2.12379	0	0	cat2	WP_198763752.1 acetyl-CoA hydrolase/transferase family protein [Mycoplasmopsis synoviae]	Metabolism;Metabolism	Global and overview maps;Carbohydrate metabolism	ko01100//Metabolic pathways;ko00660//C5-Branched dibasic acid metabolism	K18288	K18288
VY93_RS02190	18018	19189	18551	5809	6530	5543	2784.78	3197.9	2814.18	667.21	666.92	669.66	2932.29	667.93	-2.13426	0	0	atpG	WP_020003247.1 F0F1 ATP synthase subunit gamma [Mycoplasmopsis synoviae]	Metabolism;Metabolism;Metabolism	Global and overview maps;Energy metabolism;Energy metabolism	ko01100//Metabolic pathways;ko00190//Oxidative phosphorylation;ko00195//Photosynthesis	K02115	K02115	K02115
VY93_RS03515	3276	2803	3277	976	1050	954	1265.81	1167.82	1242.8	280.25	268.09	288.14	1225.48	278.827	-2.1359	2.89e-296	1.15e-295	--	WP_020003157.1 thioredoxin family protein [Mycoplasmopsis synoviae]	Organismal Systems	Immune system	ko04621//NOD-like receptor signaling pathway	K03671
VY93_RS01630	27880	25002	28095	8504	9404	7734	1500.13	1450.57	1483.77	340.04	334.37	325.29	1478.16	333.233	-2.14919	0	0	valS	WP_020002962.1 valine--tRNA ligase [Mycoplasmopsis synoviae]	Genetic Information Processing	Translation	ko00970//Aminoacyl-tRNA biosynthesis	K01873
VY93_RS00090	179	163	182	53	62	49	60.32	59.23	60.2	13.27	13.81	12.91	59.9167	13.33	-2.16828	4.72e-58	8.33e-58	tsaE	WP_011283179.1 tRNA (adenosine(37)-N6)-threonylcarbamoyltransferase complex ATPase subunit type 1 TsaE [Mycoplasmopsis synoviae]	-	-	-	-
VY93_RS02185	48299	50831	50488	15151	17285	14195	4655.51	5283.07	4776.59	1085.29	1100.96	1069.52	4905.06	1085.26	-2.17623	0	0	atpD	WP_020003246.1 F0F1 ATP synthase subunit beta [Mycoplasmopsis synoviae]	Metabolism;Metabolism;Metabolism	Global and overview maps;Energy metabolism;Energy metabolism	ko01100//Metabolic pathways;ko00190//Oxidative phosphorylation;ko00195//Photosynthesis	K02112	K02112	K02112
VY93_RS02310	3574	3068	3389	935	1201	947	1251.49	1158.39	1164.78	243.31	277.9	259.21	1191.55	260.14	-2.19548	6.23e-279	2.4e-278	--	WP_020003269.1 hypothetical protein [Mycoplasmopsis synoviae]	-	-	-	-
VY93_RS02930	40774	41672	44563	12267	14030	12040	8232.13	9071.97	8830.88	1840.53	1871.81	1900.12	8711.66	1870.82	-2.21928	0	0	--	WP_020002991.1 YbhB/YbcL family Raf kinase inhibitor-like protein [Mycoplasmopsis synoviae]	-	-	-	-
VY93_RS03455	1030	1228	1139	324	415	281	378.41	486.46	410.72	88.46	100.75	80.7	425.197	89.97	-2.24061	3.55e-89	7.46e-89	rplN	WP_011283769.1 50S ribosomal protein L14 [Mycoplasmopsis synoviae]	Genetic Information Processing	Translation	ko03010//Ribosome	K02874
VY93_RS02420	85	40	41	12	25	13	30.72	15.59	14.55	3.22	5.97	3.67	20.2867	4.28667	-2.2426	4.24e-11	5.37e-11	--	WP_020002878.1 hypothetical protein [Mycoplasmopsis synoviae]	-	-	-	-
VY93_RS03770	48	47	56	12	19	13	22.65	23.91	25.93	4.21	5.92	4.79	24.1633	4.97333	-2.28053	1.42e-20	1.98e-20	--	WP_020003058.1 PTS sugar transporter subunit IIB [Mycoplasmopsis synoviae]	Metabolism;Metabolism;Metabolism;Environmental Information Processing	Global and overview maps;Global and overview maps;Carbohydrate metabolism;Membrane transport	ko01100//Metabolic pathways;ko01120//Microbial metabolism in diverse environments;ko00053//Ascorbate and aldarate metabolism;ko02060//Phosphotransferase system (PTS)	K02822	K02822	K02822	K02822
VY93_RS04020	637	457	606	162	165	146	370.79	286.84	346.23	70.08	63.47	66.43	334.62	66.66	-2.32763	1.46e-82	3e-82	--	WP_041352012.1 preprotein translocase subunit SecG [Mycoplasmopsis synoviae]	Cellular Processes;Genetic Information Processing;Environmental Information Processing	Cellular community - prokaryotes;Folding, sorting and degradation;Membrane transport	ko02024//Quorum sensing;ko03060//Protein export;ko03070//Bacterial secretion system	K03075	K03075	K03075
VY93_RS02315	799	666	756	230	201	165	341.07	306.55	316.75	72.96	56.7	55.06	321.457	61.5733	-2.38425	5.27e-112	1.25e-111	--	WP_020003270.1 hypothetical protein [Mycoplasmopsis synoviae]	-	-	-	-
VY93_RS04290	62.84	58.62	60.16	22.48	5.06	19	8.48	8.53	7.97	2.26	0.45	2.01	8.32667	1.57333	-2.40391	4.67e-22	6.59e-22	--	WP_220094920.1 hemagglutinin [Mycoplasmopsis synoviae]	-	-	-	-
VY93_RS01620	62419	60749	67113	15715	17581	15457	8581.85	9006	9056.74	1605.66	1597.28	1661.18	8881.53	1621.37	-2.45359	0	0	pfkA	WP_020002964.1 6-phosphofructokinase [Mycoplasmopsis synoviae]	Metabolism;Metabolism;Metabolism;Metabolism;Metabolism;Metabolism;Metabolism;Metabolism;Genetic Information Processing;Metabolism;Metabolism	Global and overview maps;Global and overview maps;Global and overview maps;Global and overview maps;Carbohydrate metabolism;Global and overview maps;Carbohydrate metabolism;Energy metabolism;Folding, sorting and degradation;Carbohydrate metabolism;Carbohydrate metabolism	ko01100//Metabolic pathways;ko01110//Biosynthesis of secondary metabolites;ko01120//Microbial metabolism in diverse environments;ko01200//Carbon metabolism;ko00010//Glycolysis / Gluconeogenesis;ko01230//Biosynthesis of amino acids;ko00030//Pentose phosphate pathway;ko00680//Methane metabolism;ko03018//RNA degradation;ko00051//Fructose and mannose metabolism;ko00052//Galactose metabolism	K00850	K00850	K00850	K00850	K00850	K00850	K00850	K00850	K00850	K00850	K00850
VY93_RS00665	676	574	634	155	182	135	152.26	139.4	140.16	25.94	27.09	23.77	143.94	25.6	-2.49125	2.18e-147	5.83e-147	gmk	WP_020003073.1 guanylate kinase [Mycoplasmopsis synoviae]	Metabolism;Metabolism	Global and overview maps;Nucleotide metabolism	ko01100//Metabolic pathways;ko00230//Purine metabolism	K00942	K00942
VY93_RS04325	41.42	45.96	55.12	15	14	5	5.37	6.42	7.01	1.44	1.2	0.51	6.26667	1.05	-2.57731	2.79e-21	3.89e-21	--	WP_223211475.1 hemagglutinin [Mycoplasmopsis synoviae]	-	-	-	-
VY93_RS02990	4354	3793	4534	971	1130	880	2295.89	2156.62	2346.63	380.5	393.75	362.72	2266.38	378.99	-2.58016	0	0	rpmA	WP_020002765.1 50S ribosomal protein L27 [Mycoplasmopsis synoviae]	Genetic Information Processing	Translation	ko03010//Ribosome	K02899
VY93_RS02925	34276	36380	39159	8043	9373	7936	8534.92	9767.88	9570.66	1488.34	1542.28	1544.68	9291.15	1525.1	-2.60695	0	0	--	WP_020002990.1 YbhB/YbcL family Raf kinase inhibitor-like protein [Mycoplasmopsis synoviae]	-	-	-	-
VY93_RS02215	37700	36036	38375	7903	9043	7850	6305.05	6498.48	6299.36	982.23	999.39	1026.23	6367.63	1002.62	-2.66699	0	0	atpB	WP_020003252.1 F0F1 ATP synthase subunit A [Mycoplasmopsis synoviae]	Metabolism;Metabolism;Metabolism	Global and overview maps;Energy metabolism;Energy metabolism	ko01100//Metabolic pathways;ko00190//Oxidative phosphorylation;ko00195//Photosynthesis	K02108	K02108	K02108
VY93_RS02195	86602	88774	89215	18605	20975	17426	7309.96	8079.82	7391.39	1167.06	1169.94	1149.77	7593.72	1162.26	-2.70788	0	0	atpA	WP_020003248.1 F0F1 ATP synthase subunit alpha [Mycoplasmopsis synoviae]	Metabolism;Metabolism;Metabolism	Global and overview maps;Energy metabolism;Energy metabolism	ko01100//Metabolic pathways;ko00190//Oxidative phosphorylation;ko00195//Photosynthesis	K02111	K02111	K02111
VY93_RS00085	6238	4801	5737	1150	1397	1063	2369.44	1966.35	2138.88	324.62	350.65	315.62	2158.22	330.297	-2.70801	3.1e-307	1.24e-306	rplS	WP_020003045.1 50S ribosomal protein L19 [Mycoplasmopsis synoviae]	Genetic Information Processing	Translation	ko03010//Ribosome	K02884
VY93_RS04265	6053.89	6563.63	6529.34	1362.54	1470.03	1252.38	394.39	461.07	417.51	65.97	63.28	63.78	424.323	64.3433	-2.7213	0	0	--	AKB10998.1 lipoprotein [Mycoplasmopsis synoviae ATCC 25204] [Mycoplasmopsis synoviae]	-	-	-	-
VY93_RS03025	25	31	42	7	10	4	12.73	17.03	21	2.65	3.37	1.59	16.92	2.53667	-2.73772	3.09e-16	4.16e-16	--	WP_020002801.1 hypothetical protein [Mycoplasmopsis synoviae]	-	-	-	-
VY93_RS00885	1157	893	1116	232	236	193	774	644.15	732.78	115.34	104.33	100.92	716.977	106.863	-2.74616	1.71e-166	4.96e-166	rpmF	WP_011283326.1 50S ribosomal protein L32 [Mycoplasmopsis synoviae]	Genetic Information Processing	Translation	ko03010//Ribosome	K02911
VY93_RS04330	21	9	20	2	3	5	8.8	4.07	8.22	0.62	0.83	1.64	7.03	1.03	-2.77088	8.75e-10	1.1e-09	--	WP_220094926.1 SGNH/GDSL hydrolase family protein [Mycoplasmopsis synoviae]	-	-	-	-
VY93_RS03170	4106	3678	4143	769	900	736	1496.22	1445.16	1481.81	208.25	216.72	209.64	1474.4	211.537	-2.80115	0	0	rpsM	WP_011283712.1 30S ribosomal protein S13 [Mycoplasmopsis synoviae]	Genetic Information Processing	Translation	ko03010//Ribosome	K02952
VY93_RS03165	4140	3859	4316	825	871	687	1427.38	1434.64	1460.56	211.38	198.44	185.15	1440.86	198.323	-2.861	0	0	rpsK	WP_020002861.1 30S ribosomal protein S11 [Mycoplasmopsis synoviae]	Genetic Information Processing	Translation	ko03010//Ribosome	K02948
VY93_RS02175	10900	11518	11489	2011	2357	1953	2348.79	2676.23	2429.97	322.04	335.62	328.96	2485	328.873	-2.91764	0	0	--	WP_020003244.1 hypothetical protein [Mycoplasmopsis synoviae]	Metabolism;Metabolism;Metabolism	Global and overview maps;Global and overview maps;Metabolism of terpenoids and polyketides	ko01100//Metabolic pathways;ko01110//Biosynthesis of secondary metabolites;ko00900//Terpenoid backbone biosynthesis	K13273	K13273	K13273
VY93_RS02205	20531	20179	21234	3649	4193	3500	4743.4	5026.99	4815.18	626.51	640.15	632.08	4861.86	632.913	-2.94143	0	0	atpF	WP_020003250.1 F0F1 ATP synthase subunit B [Mycoplasmopsis synoviae]	Metabolism;Metabolism;Metabolism	Global and overview maps;Energy metabolism;Energy metabolism	ko01100//Metabolic pathways;ko00190//Oxidative phosphorylation;ko00195//Photosynthesis	K02109	K02109	K02109
VY93_RS03190	3676	3188	3503	626	709	561	777.18	726.76	726.92	98.35	99.05	92.71	743.62	96.7033	-2.94293	0	0	adk	WP_020002863.1 nucleoside monophosphate kinase [Mycoplasmopsis synoviae]	Metabolism;Metabolism;Metabolism;Metabolism	Global and overview maps;Global and overview maps;Nucleotide metabolism;Metabolism of cofactors and vitamins	ko01100//Metabolic pathways;ko01110//Biosynthesis of secondary metabolites;ko00230//Purine metabolism;ko00730//Thiamine metabolism	K00939	K00939	K00939	K00939
VY93_RS03350	2616	2348	2699	461	515	420	396.12	383.37	401.14	51.88	51.53	49.71	393.543	51.04	-2.94682	0	0	MPN_081	WP_197712768.1 ABC transporter ATP-binding protein [Mycoplasmopsis synoviae]	-	-	-	-
VY93_RS01850	2763195	2447091	2807199	479615	522867	447823	225180	215029	224540	29046.1	28156.9	28526.7	221583	28576.6	-2.95494	0	0	ftsZ	WP_036434091.1 cell division protein FtsZ [Mycoplasmopsis synoviae]	Cellular Processes	Cell growth and death	ko04112//Cell cycle - Caulobacter	K03531
VY93_RS02605	2131	1996	2299	384	409	346	1326.58	1339.8	1404.72	177.65	168.25	168.36	1357.03	171.42	-2.98485	0	0	rpmE	WP_011283615.1 50S ribosomal protein L31 [Mycoplasmopsis synoviae]	Genetic Information Processing	Translation	ko03010//Ribosome	K02909
VY93_RS00490	55905	44351	51671	8370	9583	8103	12528.6	10717.3	11365.8	1393.97	1419.15	1419.46	11537.2	1410.86	-3.03165	0	0	azoR	WP_020003104.1 FMN-dependent NADH-azoreductase [Mycoplasmopsis synoviae]	-	-	-	-
VY93_RS01625	39385	37431	41539	6324	7309	5782	6327.15	6483.92	6549.9	755	775.91	726.08	6453.66	752.33	-3.10068	0	0	folD	WP_020002963.1 bifunctional 5,10-methylenetetrahydrofolate dehydrogenase/5,10-methenyltetrahydrofolate cyclohydrolase [Mycoplasmopsis synoviae]	Metabolism;Metabolism;Metabolism;Metabolism;Metabolism	Global and overview maps;Global and overview maps;Global and overview maps;Metabolism of cofactors and vitamins;Energy metabolism	ko01100//Metabolic pathways;ko01120//Microbial metabolism in diverse environments;ko01200//Carbon metabolism;ko00670//One carbon pool by folate;ko00720//Carbon fixation pathways in prokaryotes	K01491	K01491	K01491	K01491	K01491
VY93_RS00355	466	301	446	64	55	58	326.35	227.3	306.58	33.31	25.45	31.75	286.743	30.17	-3.24857	1.49e-78	2.98e-78	rpmB	WP_020002833.1 50S ribosomal protein L28 [Mycoplasmopsis synoviae]	Genetic Information Processing	Translation	ko03010//Ribosome	K02902
VY93_RS02660	14064	9433	11718	1490	1904	1693	6851.77	4955.33	5603.36	539.46	612.96	644.73	5803.49	599.05	-3.27617	7.36e-226	2.49e-225	--	WP_011283626.1 HU family DNA-binding protein [Mycoplasmopsis synoviae]	-	-	-	-
VY93_RS03465	325	397	393	51	57	52	220.71	290.71	261.96	25.74	25.58	27.6	257.793	26.3067	-3.29271	3.08e-105	7.05e-105	rpmC	WP_011283771.1 50S ribosomal protein L29 [Mycoplasmopsis synoviae]	Genetic Information Processing	Translation	ko03010//Ribosome	K02904
VY93_RS04075	1255.96	1466.88	1635.8	202.4	207.17	195.99	119.77	150.84	153.11	14.34	13.06	14.61	141.24	14.0033	-3.33431	2.38e-191	7.41e-191	--	WP_117274860.1 hemagglutinin [Mycoplasmopsis synoviae]	-	-	-	-
VY93_RS00540	569	541	597	59	82	79	250.03	256.33	257.49	19.27	23.81	27.14	254.617	23.4067	-3.44334	1.23e-205	3.98e-205	acpS	WP_020003096.1 4'-phosphopantetheinyl transferase superfamily protein [Mycoplasmopsis synoviae]	Metabolism;Metabolism	Global and overview maps;Metabolism of cofactors and vitamins	ko01100//Metabolic pathways;ko00770//Pantothenate and CoA biosynthesis	K00997	K00997
VY93_RS04120	3235.3	3438.23	3887.76	462.04	483	371	226.22	259.23	266.82	24.01	22.32	20.28	250.757	22.2033	-3.49744	0	0	--	AKB11000.1 lipoprotein [Mycoplasmopsis synoviae ATCC 25204] [Mycoplasmopsis synoviae]	-	-	-	-
VY93_RS01270	1143.64	1317.61	1359.11	182.06	236.06	63.86	81.88	101.72	95.51	9.69	11.17	3.57	93.0367	8.14333	-3.51411	6.92e-34	1.06e-33	--	WP_052717826.1 hypothetical protein [Mycoplasmopsis synoviae]	-	-	-	-
VY93_RS03010	18	19	14	4	0	2	4.8	5.47	3.67	0.79	0	0.42	4.64667	0.403333	-3.52615	2.23e-12	2.87e-12	--	WP_046128349.1 hypothetical protein [Mycoplasmopsis synoviae]	-	-	-	-
VY93_RS03180	715	692	737	78	88	84	445.1	464.5	450.32	36.08	36.2	40.87	453.307	37.7167	-3.58721	7.35e-273	2.75e-272	infA	WP_011283714.1 translation initiation factor IF-1 [Mycoplasmopsis synoviae]	-	-	-	-
VY93_RS00040	1900	1472	1711	184	192	181	436.72	364.82	386.01	31.43	29.16	32.52	395.85	31.0367	-3.67291	0	0	--	WP_020003048.1 ECF transporter S component [Mycoplasmopsis synoviae]	-	-	-	-
VY93_RS02180	13301	13996	13535	1367	1659	1368	4320.03	4901.57	4314.81	329.95	356.06	347.31	4512.14	344.44	-3.71149	0	0	atpC	WP_020003245.1 F0F1 ATP synthase subunit epsilon [Mycoplasmopsis synoviae]	Metabolism;Metabolism;Metabolism	Global and overview maps;Energy metabolism;Energy metabolism	ko01100//Metabolic pathways;ko00190//Oxidative phosphorylation;ko00195//Photosynthesis	K02114	K02114	K02114
VY93_RS03440	413	487	417	34	46	44	298.57	379.62	295.89	18.27	21.97	24.86	324.693	21.7	-3.90331	2.43e-129	6.22e-129	rpsZ	WP_011283766.1 type Z 30S ribosomal protein S14 [Mycoplasmopsis synoviae]	Genetic Information Processing	Translation	ko03010//Ribosome	K02954
VY93_RS01465	6253.83	6554.64	7347.52	644.23	659.31	557.32	346.91	392.06	400.05	26.56	24.17	24.17	379.673	24.9667	-3.92668	0	0	--	WP_082071168.1 GA module-containing protein [Mycoplasmopsis synoviae]	-	-	-	-
VY93_RS00225	96	85	77	9	10	5	34.7	33.13	27.32	2.42	2.39	1.41	31.7167	2.07333	-3.93522	1.15e-54	2e-54	--	WP_211207604.1 signal peptidase I [Mycoplasmopsis synoviae]	Genetic Information Processing	Folding, sorting and degradation	ko03060//Protein export	K03100
VY93_RS03900	1262	1209	1486	118	115	106	1109.1	1145.69	1281.83	77.07	66.79	72.82	1178.87	72.2267	-4.02873	0	0	rpmG	WP_020003071.1 50S ribosomal protein L33 [Mycoplasmopsis synoviae]	Genetic Information Processing	Translation	ko03010//Ribosome	K02913
VY93_RS02130	7817	5256	6571	570	595	513	3981.43	2886.58	3284.97	215.75	200.26	204.24	3384.33	206.75	-4.03291	0	0	ptsH	WP_011283537.1 HPr family phosphocarrier protein [Mycoplasmopsis synoviae]	Environmental Information Processing	Membrane transport	ko02060//Phosphotransferase system (PTS)	K02784
VY93_RS04005	86	60	66	7	8	3	75.58	56.86	56.93	4.57	4.65	2.06	63.1233	3.76	-4.06937	8.7e-45	1.4e-44	rpmG1	WP_020003207.1 50S ribosomal protein L33 [Mycoplasmopsis synoviae]	Genetic Information Processing	Translation	ko03010//Ribosome	K02913
VY93_RS00545	5791	5015	5824	425	474	415	1951.57	1822.34	1926.43	106.44	105.56	109.32	1900.11	107.107	-4.14897	0	0	--	WP_020003095.1 hypothetical protein [Mycoplasmopsis synoviae]	-	-	-	-
VY93_RS03295	132	108	151	12	12	5	120.74	106.52	135.57	8.16	7.25	3.58	120.943	6.33	-4.25598	8.6e-80	1.73e-79	rpmH	WP_011283737.1 50S ribosomal protein L34 [Mycoplasmopsis synoviae]	Genetic Information Processing	Translation	ko03010//Ribosome	K02914
VY93_RS02210	14375	13756	15182	968	1112	933	5752.7	5935.87	5963.4	287.88	294.06	291.86	5883.99	291.267	-4.33638	0	0	atpE	WP_020003251.1 ATP synthase F0 subunit C [Mycoplasmopsis synoviae]	Metabolism;Metabolism;Metabolism	Global and overview maps;Energy metabolism;Energy metabolism	ko01100//Metabolic pathways;ko00190//Oxidative phosphorylation;ko00195//Photosynthesis	K02110	K02110	K02110
VY93_RS01305	427.3	537.35	552.97	39.01	27.7	34.31	93.88	127.3	119.25	6.37	4.02	5.89	113.477	5.42667	-4.38619	9.28e-141	2.41e-140	--	WP_220094924.1 hemagglutinin [Mycoplasmopsis synoviae]	-	-	-	-
VY93_RS01440	1604.65	1655.98	2010.96	106.98	122.73	79.58	350.84	390.4	431.55	17.38	17.73	13.6	390.93	16.2367	-4.58958	0	0	--	WP_082071167.1 hemagglutinin [Mycoplasmopsis synoviae]	-	-	-	-
VY93_RS01280	58.7	91.46	95.76	4.84	9.48	0.6	3.89	6.54	6.23	0.24	0.42	0.03	5.55333	0.23	-4.59365	9.32e-42	1.48e-41	--	AKB10995.1 lipoprotein [Mycoplasmopsis synoviae ATCC 25204] [Mycoplasmopsis synoviae]	-	-	-	-
VY93_RS00075	964	886	892	50	49	40	508.32	503.76	461.67	19.59	17.07	16.49	491.25	17.7167	-4.79328	0	0	rpsP	WP_011283176.1 30S ribosomal protein S16 [Mycoplasmopsis synoviae]	Genetic Information Processing	Translation	ko03010//Ribosome	K02959
VY93_RS01250	3884.76	4167.55	4710.25	223.87	209.3	148.77	931.12	1077.08	1108.12	39.88	33.15	27.87	1038.77	33.6333	-4.94885	0	0	--	WP_046128319.1 hypothetical protein [Mycoplasmopsis synoviae]	-	-	-	-
VY93_RS01370	18.67	16.16	21.62	0	2.14	0	2.27	2.12	2.58	0	0.17	0	2.32333	0.0566667	-5.35755	1.43e-18	1.96e-18	--	WP_117274813.1 hemagglutinin [Mycoplasmopsis synoviae]	-	-	-	-
VY93_RS03175	104	53	81	1	3	3	122.67	67.41	93.77	0.88	2.34	2.77	94.6167	1.99667	-5.56643	8.22e-47	1.35e-46	rpmJ	WP_011283713.1 50S ribosomal protein L36 [Mycoplasmopsis synoviae]	Genetic Information Processing	Translation	ko03010//Ribosome	K02919
VY93_RS01160	1684.19	1702.77	2076.53	49.7	66.08	34.53	114.72	125.07	138.83	2.52	2.97	1.84	126.207	2.44333	-5.69079	0	0	--	WP_046128312.1 lipoprotein [Mycoplasmopsis synoviae]	-	-	-	-
VY93_RS01460	10733.3	10981.2	11252.3	277	261.86	217	1423.3	1570.16	1464.56	27.3	22.95	22.49	1486.01	24.2467	-5.93751	0	0	--	WP_052717822.1 hypothetical protein [Mycoplasmopsis synoviae]	-	-	-	-

## Sheet: Sheet2
id	log2(fc)
VY93_RS00750	6.14236	-
VY93_RS02985	5.8179	-
VY93_RS01090	5.67165	-
VY93_RS01875	5.34486	K10823
VY93_RS04195	5.19973	K15580
VY93_RS01085	5.12765	K15583
VY93_RS01870	5.11525	-
VY93_RS01885	5.02234	K15582
VY93_RS00715	4.9953	-
VY93_RS01075	4.96534	K15582
VY93_RS01890	4.90997	K15581
VY93_RS01080	4.87655	K10823
VY93_RS01880	4.82077	K15583
VY93_RS00710	4.64215	-
VY93_RS00755	4.61214	-
VY93_RS02950	4.29209	-
VY93_RS01905	4.17956	-
VY93_RS01900	4.15293	-
VY93_RS00870	4.1496	-
VY93_RS00125	4.08058	K08591
VY93_RS02755	4.07854	-
VY93_RS00880	4.04867	-
VY93_RS01145	3.95006	K01186
VY93_RS03110	3.93296	K11753
VY93_RS01840	3.9024	K01914
VY93_RS00360	3.89036	-
VY93_RS02760	3.84787	K03151
VY93_RS01730	3.83039	-
VY93_RS01895	3.80164	-
VY93_RS00740	3.79687	K23535
VY93_RS02855	3.77637	K00604
VY93_RS02080	3.77183	-
VY93_RS02135	3.74502	-
VY93_RS02630	3.73041	-
VY93_RS02455	3.72637	K22391
VY93_RS01600	3.7018	-
VY93_RS01845	3.61132	-
VY93_RS00865	3.56827	-
VY93_RS02535	3.56584	-
VY93_RS03210	3.54677	-
VY93_RS01070	3.54617	K15581
VY93_RS01510	3.49162	K06881
VY93_RS02780	3.48305	K11071
VY93_RS00735	3.48286	K23537
VY93_RS00960	3.47954	-
VY93_RS02865	3.46927	-
VY93_RS02505	3.42664	-
VY93_RS02945	3.41082	K12574
VY93_RS02860	3.40222	-
VY93_RS02090	3.38976	-
VY93_RS02785	3.33861	K11070
VY93_RS00745	3.28466	K23536
VY93_RS00475	3.26393	K02042
VY93_RS00010	3.26041	K02338
VY93_RS01105	3.25731	-
VY93_RS01975	3.21788	-
VY93_RS01830	3.192	K06881
VY93_RS03215	3.18839	-
VY93_RS02870	3.13646	K00859
VY93_RS01755	3.1294	-
VY93_RS03855	3.11838	-
VY93_RS01835	3.09699	K06881
VY93_RS02980	3.08676	-
VY93_RS00970	3.02354	-
VY93_RS01740	3.01288	-
VY93_RS01475	3.01055	K03703
VY93_RS00705	3.00657	-
VY93_RS00500	3.00484	-
VY93_RS01670	2.9716	K01890
VY93_RS02440	2.96426	K02316
VY93_RS03205	2.88964	-
VY93_RS01815	2.88114	-
VY93_RS03390	2.8599	-
VY93_RS02885	2.83583	-
VY93_RS00130	2.8114	K03106
VY93_RS01785	2.80061	-
VY93_RS00590	2.79527	-
VY93_RS00645	2.79173	K01783
VY93_RS00455	2.75568	-
VY93_RS02835	2.75249	-
VY93_RS00585	2.74712	-
VY93_RS02415	2.74367	-
VY93_RS00690	2.74237	-
VY93_RS03705	2.71723	-
VY93_RS00950	2.71407	-
VY93_RS02085	2.68675	-
VY93_RS02520	2.68392	K02111
VY93_RS01990	2.68059	-
VY93_RS01735	2.65688	K00969
VY93_RS00580	2.64741	K01838
VY93_RS00760	2.64573	-
VY93_RS02140	2.63419	K01493
VY93_RS00565	2.6333	-
VY93_RS02875	2.63128	K02335
VY93_RS02425	2.60667	K01810
VY93_RS04285	2.60467	K03086
VY93_RS04030	2.59074	K02112
VY93_RS00650	2.58154	K06949
VY93_RS02880	2.5483	K02337
VY93_RS01750	2.51459	K11717
VY93_RS01655	2.48488	K01874
VY93_RS02515	2.46297	K02112
VY93_RS02805	2.46001	K18888
VY93_RS00270	2.44653	-
VY93_RS00425	2.42324	K00128
VY93_RS02560	2.42195	-
VY93_RS02510	2.41978	-
VY93_RS00965	2.36336	-
VY93_RS01825	2.3566	-
VY93_RS02800	2.35317	K18887
VY93_RS00245	2.35275	-
VY93_RS03795	2.34099	-
VY93_RS00005	2.3404	K02313
VY93_RS01805	2.33061	-
VY93_RS00770	2.32193	-
VY93_RS03115	2.31852	-
VY93_RS01155	2.28537	-
VY93_RS03785	2.25347	-
VY93_RS03130	2.23544	K01972
VY93_RS00875	2.23366	-
VY93_RS03595	2.2199	K16785
VY93_RS00675	2.21904	-
VY93_RS00570	2.20132	-
VY93_RS00730	2.19016	K07335
VY93_RS02970	2.18851	-
VY93_RS00400	2.1761	K02340
VY93_RS01985	2.16935	-
VY93_RS02230	2.16233	-
VY93_RS02280	2.16074	-
VY93_RS03280	2.14669	-
VY93_RS01855	2.13456	-
VY93_RS00405	2.1217	-
VY93_RS00560	2.11797	K10112
VY93_RS03035	2.11438	K01870
VY93_RS03400	2.10882	K01866
VY93_RS02825	2.1066	-
VY93_RS01940	2.10019	K01883
VY93_RS01140	2.089	K01639
VY93_RS00495	2.08064	-
VY93_RS00765	2.0774	K00945
VY93_RS01550	2.05157	-
VY93_RS02955	2.04315	K03657
VY93_RS00635	2.03772	-
VY93_RS02550	1.98792	-
VY93_RS01800	1.9792	-
VY93_RS02815	1.97242	-
VY93_RS02635	1.94617	K01810
VY93_RS00110	1.94069	-
VY93_RS01545	1.93099	-
VY93_RS01980	1.9251	-
VY93_RS02435	1.9223	K01880
VY93_RS01650	1.91342	-
VY93_RS03235	1.91238	-
VY93_RS00575	1.90107	-
VY93_RS00605	1.89609	-
VY93_RS03000	1.89088	-
VY93_RS00325	1.87229	-
VY93_RS02075	1.85571	K10112
VY93_RS01765	1.83347	-
VY93_RS00230	1.82902	-
VY93_RS03305	1.82427	-
VY93_RS02245	1.82324	-
VY93_RS00200	1.81689	-
VY93_RS00900	1.81689	-
VY93_RS01540	1.81689	-
VY93_RS02375	1.81689	-
VY93_RS02790	1.80041	K11069
VY93_RS02150	1.79303	K00560
VY93_RS00640	1.79262	-
VY93_RS00925	1.7833	K12257
VY93_RS02295	1.77903	-
VY93_RS00335	1.77668	K02078
VY93_RS03285	1.77295	K03217
VY93_RS01795	1.76711	K10112
VY93_RS00670	1.75443	K01151
VY93_RS01660	1.75027	-
VY93_RS00775	1.74001	K03110
VY93_RS02965	1.73993	-
VY93_RS01720	1.73799	-
VY93_RS00655	1.73433	-
VY93_RS02235	1.71438	-
VY93_RS00700	1.70254	-
VY93_RS00910	1.67682	-
VY93_RS00480	1.67671	K02041
VY93_RS02525	1.67102	-
VY93_RS02145	1.6548	K00287
VY93_RS03120	1.65432	-
VY93_RS03660	1.65244	K03584
VY93_RS00600	1.6384	-
VY93_RS02765	1.63262	K18888
VY93_RS02225	1.62938	K02967
VY93_RS01645	1.62853	K12573
VY93_RS00470	1.62334	-
VY93_RS02740	1.60225	-
VY93_RS00505	1.58663	K02434
VY93_RS01675	1.57486	K03648
VY93_RS01095	1.5723	-
VY93_RS02705	1.55299	-
VY93_RS01915	1.54433	-
VY93_RS01820	1.52326	-
VY93_RS00140	1.52311	K01126
VY93_RS01965	1.5069	-
VY93_RS03600	1.49485	-
VY93_RS00695	1.48045	-
VY93_RS01970	1.47609	-
VY93_RS00215	1.46911	-
VY93_RS01715	1.46396	-
VY93_RS01665	1.44739	K00600
VY93_RS00905	1.44653	-
VY93_RS02700	1.43112	K00995
VY93_RS02960	1.42232	-
VY93_RS03895	1.41471	-
VY93_RS01920	1.41313	-
VY93_RS01950	1.41162	-
VY93_RS03800	1.40701	K00759
VY93_RS02165	1.40575	K00525
VY93_RS03140	1.39043	-
VY93_RS01695	1.37911	K01869
VY93_RS03320	1.35465	-
VY93_RS01760	1.34035	-
VY93_RS02775	1.33898	K11072
VY93_RS02285	1.33834	K02314
VY93_RS03260	1.32759	-
VY93_RS03100	1.32626	K03553
VY93_RS03225	1.3258	-
VY93_RS02625	1.32435	-
VY93_RS02105	1.29244	-
VY93_RS01790	1.28285	-
VY93_RS00680	1.27526	-
VY93_RS01745	1.26451	-
VY93_RS03200	1.2594	-
VY93_RS01680	1.25645	K01889
VY93_RS02345	1.25132	-
VY93_RS02645	1.24407	K03043
VY93_RS00320	1.23667	K03800
VY93_RS01690	1.22976	-
VY93_RS00685	1.20928	K03070
VY93_RS00830	1.18988	-
VY93_RS02680	1.15154	K01881
VY93_RS01045	1.14282	K00615
VY93_RS03365	1.13148	-
VY93_RS03240	1.12632	K01875
VY93_RS02220	1.12589	-
VY93_RS03695	1.11978	-
VY93_RS03245	1.11767	-
VY93_RS00135	1.11598	K03701
VY93_RS02010	1.10836	-
VY93_RS03520	1.10316	-
VY93_RS02070	1.10096	-
VY93_RS02275	1.09501	-
VY93_RS00630	1.09121	K08968
VY93_RS02650	1.08804	K01803
VY93_RS00660	1.08476	-
VY93_RS00610	1.08238	-
VY93_RS03570	1.06628	K15633
VY93_RS03335	1.05461	-
VY93_RS01700	1.04848	K01338
VY93_RS03580	1.04746	K11051
VY93_RS03315	1.04439	-
VY93_RS00510	1.02742	K02433
VY93_RS01050	1.02365	-
VY93_RS00595	1.0218	-
VY93_RS03575	1.01425	K11050
VY93_RS02155	1.0121	K00526
VY93_RS02045	1.00601	-
VY93_RS03125	0.993442	-
VY93_RS03095	0.992276	K09769
VY93_RS03300	0.987194	-
VY93_RS00485	0.973486	K02044
VY93_RS02770	0.963784	K18887
VY93_RS01935	0.961461	K01887
VY93_RS01945	0.952827	-
VY93_RS03585	0.945437	K16786
VY93_RS00280	0.925637	K00943
VY93_RS03250	0.923848	-
VY93_RS04280	0.907729	-
VY93_RS02300	0.906255	-
VY93_RS00305	0.899873	-
VY93_RS03685	0.898761	-
VY93_RS02500	0.870402	K00016
VY93_RS02125	0.859924	K06131
VY93_RS00105	0.85763	-
VY93_RS01860	0.844265	-
VY93_RS02255	0.841359	-
VY93_RS03135	0.833596	-
VY93_RS02830	0.832976	-
VY93_RS00835	0.826169	-
VY93_RS01125	0.824874	-
VY93_RS00120	0.811828	-
VY93_RS02675	0.80256	-
VY93_RS02060	0.796517	-
VY93_RS01035	0.792259	-
VY93_RS03690	0.79143	K09903
VY93_RS03030	0.788537	K03101
VY93_RS03290	0.783519	-
VY93_RS00955	0.780502	-
VY93_RS01130	0.774877	-
VY93_RS02005	0.770229	-
VY93_RS03590	0.767804	K16787
VY93_RS00945	0.764053	-
VY93_RS03525	0.762358	K12574
VY93_RS00310	0.762073	K03702
VY93_RS02695	0.752972	-
VY93_RS02840	0.737901	K00857
VY93_RS01910	0.689441	K04043
VY93_RS01770	0.688341	-
VY93_RS01960	0.683272	-
VY93_RS02640	0.664363	K03046
VY93_RS01150	0.651878	K00134
VY93_RS01470	0.651878	K00134
VY93_RS00285	0.647644	K06187
VY93_RS00390	0.637897	-
VY93_RS00625	0.63658	-
VY93_RS00820	0.611674	K01255
VY93_RS00115	0.60923	-
VY93_RS01725	0.593459	-
VY93_RS00785	0.544712	K20118
VY93_RS01135	0.503985	K01788
VY93_RS02670	0.498144	-
VY93_RS03475	0.498081	K02982
VY93_RS02620	0.490983	-
VY93_RS02720	0.477793	-
VY93_RS02330	0.459106	-
VY93_RS03270	0.457045	K00384
VY93_RS02250	0.441075	-
VY93_RS02850	0.434851	K08483
VY93_RS03780	0.42587	-
VY93_RS03490	0.420911	K02886
VY93_RS02430	0.419843	-
VY93_RS00030	0.417908	K03525
VY93_RS00295	0.415176	K02343
VY93_RS00840	0.41284	-
VY93_RS02055	0.396585	-
VY93_RS02290	0.38672	K02939
VY93_RS00935	0.374894	K01867
VY93_RS00940	0.374108	K01868
VY93_RS01810	0.364851	-
VY93_RS02360	0.364351	K01876
VY93_RS02270	0.356107	K01893
VY93_RS02240	0.341926	-
VY93_RS00795	0.334908	K01507
VY93_RS03610	0.295249	-
VY93_RS02750	0.278715	-
VY93_RS00855	0.26903	K02111
VY93_RS02890	0.265366	-
VY93_RS03105	0.26074	K02956
VY93_RS02465	0.257012	-
VY93_RS01040	0.247822	-
VY93_RS02370	0.245355	-
VY93_RS00450	0.230976	-
VY93_RS02025	0.230522	-
VY93_RS01865	0.229149	-
VY93_RS02020	0.221115	-
VY93_RS03275	0.211286	-
VY93_RS00465	0.198989	K01839
VY93_RS01205	0.185593	-
VY93_RS03150	0.185167	-
VY93_RS02095	0.171158	-
VY93_RS00850	0.148108	-
VY93_RS00020	0.145244	K03763
VY93_RS00845	0.138004	-
VY93_RS03395	0.136927	-
VY93_RS02050	0.12532	-
VY93_RS03625	0.118237	K21064
VY93_RS03505	0.113254	K02906
VY93_RS02340	0.111075	-
VY93_RS00860	0.106127	K02112
VY93_RS00070	0.10415	K01689
VY93_RS03375	0.102353	K03581
VY93_RS00780	0.0997489	-
VY93_RS02365	0.0759116	K01892
VY93_RS03500	0.0732951	K02926
VY93_RS03560	0.0619252	K00057
VY93_RS01055	0.0378039	-
VY93_RS02065	0.0346691	K00760
VY93_RS00520	0.0268179	-
VY93_RS00800	0.0264471	-
VY93_RS02735	0.0230827	-
VY93_RS02305	0.0218879	-
VY93_RS00255	0.014718	-
VY93_RS01120	0.0131074	K01443
VY93_RS01490	-0.00435605	K00627
VY93_RS02400	-0.00527073	K00756
VY93_RS03145	-0.028189	-
VY93_RS04235	-0.0376172	-
VY93_RS01110	-0.0391389	-
VY93_RS02610	-0.0542956	K02986
VY93_RS03445	-0.0596672	K02931
VY93_RS02160	-0.0632005	-
VY93_RS00095	-0.0668833	-
VY93_RS00920	-0.0803098	-
VY93_RS01190	-0.0972972	-
VY93_RS01340	-0.0972972	-
VY93_RS01685	-0.0999128	K00761
VY93_RS00025	-0.103413	K00981
VY93_RS02730	-0.111852	-
VY93_RS02395	-0.116032	K01619
VY93_RS01995	-0.141701	-
VY93_RS01495	-0.148216	K00382
VY93_RS00460	-0.157235	-
VY93_RS03330	-0.162931	K02887
VY93_RS00415	-0.165962	K02996
VY93_RS00035	-0.180247	K13038
VY93_RS00615	-0.203617	-
VY93_RS00620	-0.21759	K00927
VY93_RS01635	-0.222674	-
VY93_RS03265	-0.223048	-
VY93_RS03495	-0.237035	K02892
VY93_RS00930	-0.247339	-
VY93_RS00015	-0.267127	-
VY93_RS03530	-0.279353	K00873
VY93_RS02715	-0.288411	-
VY93_RS02665	-0.335247	-
VY93_RS01115	-0.350267	K02564
VY93_RS03535	-0.36219	-
VY93_RS00815	-0.364296	-
VY93_RS02615	-0.369724	-
VY93_RS00895	-0.384366	K03551
VY93_RS02820	-0.388535	-
VY93_RS02410	-0.399615	K10563
VY93_RS02030	-0.407262	-
VY93_RS03615	-0.446238	-
VY93_RS01480	-0.458781	K00161
VY93_RS01485	-0.460294	K00162
VY93_RS03160	-0.523109	K03040
VY93_RS00915	-0.531253	-
VY93_RS02350	-0.541445	-
VY93_RS03020	-0.543429	-
VY93_RS00375	-0.559934	-
VY93_RS02100	-0.562029	K01489
VY93_RS01215	-0.56577	-
VY93_RS00810	-0.571576	-
VY93_RS03345	-0.582444	K04567
VY93_RS02900	-0.590786	K03111
VY93_RS00365	-0.592488	-
VY93_RS03080	-0.599399	-
VY93_RS02355	-0.623999	-
VY93_RS03630	-0.64084	K02358
VY93_RS00530	-0.641569	-
VY93_RS03470	-0.674946	K02878
VY93_RS02895	-0.677974	K02990
VY93_RS00380	-0.716752	-
VY93_RS03155	-0.720846	K02879
VY93_RS01925	-0.727616	K01624
VY93_RS03765	-0.72867	K02821
VY93_RS03195	-0.736677	K03076
VY93_RS00300	-0.743114	-
VY93_RS00260	-0.818051	K02992
VY93_RS02405	-0.821616	K03784
VY93_RS03545	-0.838079	K00954
VY93_RS01640	-0.841523	-
VY93_RS03480	-0.861832	K02890
VY93_RS03670	-0.871665	-
VY93_RS00290	-0.876131	-
VY93_RS02845	-0.876449	-
VY93_RS01710	-0.877653	-
VY93_RS03340	-0.880464	K00789
VY93_RS03415	-0.91467	K02876
VY93_RS00100	-0.9151	-
VY93_RS01255	-0.953504	-
VY93_RS02120	-0.957683	K01808
VY93_RS02260	-0.997451	K02864
VY93_RS03675	-1.00015	K03621
VY93_RS00550	-1.03121	K09698
VY93_RS01955	-1.04604	K03073
VY93_RS00825	-1.06738	K01255
VY93_RS03420	-1.09095	K02988
VY93_RS02810	-1.10666	-
VY93_RS00805	-1.1449	K00948
VY93_RS03185	-1.17448	-
VY93_RS03435	-1.1773	K02994
VY93_RS02000	-1.19115	-
VY93_RS03870	-1.19898	-
VY93_RS03665	-1.24076	-
VY93_RS02725	-1.24823	-
VY93_RS02905	-1.26159	K02963
VY93_RS00385	-1.26773	K02968
VY93_RS03430	-1.27066	K02933
VY93_RS01450	-1.27368	-
VY93_RS01555	-1.27611	-
VY93_RS03565	-1.28185	K03671
VY93_RS03680	-1.28776	-
VY93_RS02170	-1.29517	-
VY93_RS02035	-1.30773	K00566
VY93_RS00555	-1.32571	-
VY93_RS00515	-1.3566	K02435
VY93_RS03405	-1.40739	K02863
VY93_RS03310	-1.42454	-
VY93_RS03360	-1.45342	-
VY93_RS03355	-1.47746	-
VY93_RS02910	-1.50759	K18292
VY93_RS00410	-1.52077	K02871
VY93_RS00890	-1.52091	K03550
VY93_RS00265	-1.52226	K02950
VY93_RS02265	-1.53348	K02935
VY93_RS00535	-1.53888	K00655
VY93_RS02995	-1.56018	K02888
VY93_RS03485	-1.57126	K02965
VY93_RS02320	-1.57921	-
VY93_RS03410	-1.62064	K02867
VY93_RS00080	-1.62801	-
VY93_RS03550	-1.65219	K00925
VY93_RS03450	-1.65518	K02895
VY93_RS03460	-1.65754	K02961
VY93_RS03425	-1.70114	K02881
VY93_RS03370	-1.70236	-
VY93_RS02200	-1.72189	K02113
VY93_RS03510	-1.73974	K02946
VY93_RS03540	-1.75543	-
VY93_RS03325	-1.76094	K02916
VY93_RS03380	-1.8131	K21064
VY93_RS03555	-1.86711	K00625
VY93_RS02040	-1.86738	K01872
VY93_RS02710	-1.87176	-
VY93_RS00790	-1.92859	-
VY93_RS03755	-1.96203	-
VY93_RS02915	-1.96818	K18290
VY93_RS03385	-2.02652	K03470
VY93_RS00525	-2.04618	-
VY93_RS01930	-2.05296	-
VY93_RS02920	-2.12379	K18288
VY93_RS02190	-2.13426	K02115
VY93_RS03515	-2.1359	K03671
VY93_RS01630	-2.14919	K01873
VY93_RS00090	-2.16828	-
VY93_RS02185	-2.17623	K02112
VY93_RS02310	-2.19548	-
VY93_RS02930	-2.21928	-
VY93_RS03455	-2.24061	K02874
VY93_RS02420	-2.2426	-
VY93_RS03770	-2.28053	K02822
VY93_RS04020	-2.32763	K03075
VY93_RS02315	-2.38425	-
VY93_RS04290	-2.40391	-
VY93_RS01620	-2.45359	K00850
VY93_RS00665	-2.49125	K00942
VY93_RS04325	-2.57731	-
VY93_RS02990	-2.58016	K02899
VY93_RS02925	-2.60695	-
VY93_RS02215	-2.66699	K02108
VY93_RS02195	-2.70788	K02111
VY93_RS00085	-2.70801	K02884
VY93_RS04265	-2.7213	-
VY93_RS03025	-2.73772	-
VY93_RS00885	-2.74616	K02911
VY93_RS04330	-2.77088	-
VY93_RS03170	-2.80115	K02952
VY93_RS03165	-2.861	K02948
VY93_RS02175	-2.91764	K13273
VY93_RS02205	-2.94143	K02109
VY93_RS03190	-2.94293	K00939
VY93_RS03350	-2.94682	-
VY93_RS01850	-2.95494	K03531
VY93_RS02605	-2.98485	K02909
VY93_RS00490	-3.03165	-
VY93_RS01625	-3.10068	K01491
VY93_RS00355	-3.24857	K02902
VY93_RS02660	-3.27617	-
VY93_RS03465	-3.29271	K02904
VY93_RS04075	-3.33431	-
VY93_RS00540	-3.44334	K00997
VY93_RS04120	-3.49744	-
VY93_RS01270	-3.51411	-
VY93_RS03010	-3.52615	-
VY93_RS03180	-3.58721	-
VY93_RS00040	-3.67291	-
VY93_RS02180	-3.71149	K02114
VY93_RS03440	-3.90331	K02954
VY93_RS01465	-3.92668	-
VY93_RS00225	-3.93522	K03100
VY93_RS03900	-4.02873	K02913
VY93_RS02130	-4.03291	K02784
VY93_RS04005	-4.06937	K02913
VY93_RS00545	-4.14897	-
VY93_RS03295	-4.25598	K02914
VY93_RS02210	-4.33638	K02110
VY93_RS01305	-4.38619	-
VY93_RS01440	-4.58958	-
VY93_RS01280	-4.59365	-
VY93_RS00075	-4.79328	K02959
VY93_RS01250	-4.94885	-
VY93_RS01370	-5.35755	-
VY93_RS03175	-5.56643	K02919
VY93_RS01160	-5.69079	-
VY93_RS01460	-5.93751	-

## Sheet: Sheet3
VY93_RS01875	5.34486	K10823	K09769	VY93_RS03095	0.992276	VY93_RS03675	-1.00015	K03621
VY93_RS04195	5.19973	K15580	K02044	VY93_RS00485	0.973486	VY93_RS00550	-1.03121	K09698
VY93_RS01085	5.12765	K15583	K18887	VY93_RS02770	0.963784	VY93_RS01955	-1.04604	K03073
VY93_RS01885	5.02234	K15582	K01887	VY93_RS01935	0.961461	VY93_RS00825	-1.06738	K01255
VY93_RS01075	4.96534	K15582	K16786	VY93_RS03585	0.945437	VY93_RS03420	-1.09095	K02988
VY93_RS01890	4.90997	K15581	K00943	VY93_RS00280	0.925637	VY93_RS00805	-1.1449	K00948
VY93_RS01080	4.87655	K10823	K00016	VY93_RS02500	0.870402	VY93_RS03435	-1.1773	K02994
VY93_RS01880	4.82077	K15583	K06131	VY93_RS02125	0.859924	VY93_RS02905	-1.26159	K02963
VY93_RS00125	4.08058	K08591	K09903	VY93_RS03690	0.79143	VY93_RS00385	-1.26773	K02968
VY93_RS01145	3.95006	K01186	K03101	VY93_RS03030	0.788537	VY93_RS03430	-1.27066	K02933
VY93_RS03110	3.93296	K11753	K16787	VY93_RS03590	0.767804	VY93_RS03565	-1.28185	K03671
VY93_RS01840	3.9024	K01914	K12574	VY93_RS03525	0.762358	VY93_RS02035	-1.30773	K00566
VY93_RS02760	3.84787	K03151	K03702	VY93_RS00310	0.762073	VY93_RS00515	-1.3566	K02435
VY93_RS00740	3.79687	K23535	K00857	VY93_RS02840	0.737901	VY93_RS03405	-1.40739	K02863
VY93_RS02855	3.77637	K00604	K04043	VY93_RS01910	0.689441	VY93_RS02910	-1.50759	K18292
VY93_RS02455	3.72637	K22391	K03046	VY93_RS02640	0.664363	VY93_RS00410	-1.52077	K02871
VY93_RS01070	3.54617	K15581	K00134	VY93_RS01150	0.651878	VY93_RS00890	-1.52091	K03550
VY93_RS01510	3.49162	K06881	K00134	VY93_RS01470	0.651878	VY93_RS00265	-1.52226	K02950
VY93_RS02780	3.48305	K11071	K06187	VY93_RS00285	0.647644	VY93_RS02265	-1.53348	K02935
VY93_RS00735	3.48286	K23537	K01255	VY93_RS00820	0.611674	VY93_RS00535	-1.53888	K00655
VY93_RS02945	3.41082	K12574	K20118	VY93_RS00785	0.544712	VY93_RS02995	-1.56018	K02888
VY93_RS02785	3.33861	K11070	K01788	VY93_RS01135	0.503985	VY93_RS03485	-1.57126	K02965
VY93_RS00745	3.28466	K23536	K02982	VY93_RS03475	0.498081	VY93_RS03410	-1.62064	K02867
VY93_RS00475	3.26393	K02042	K00384	VY93_RS03270	0.457045	VY93_RS03550	-1.65219	K00925
VY93_RS00010	3.26041	K02338	K08483	VY93_RS02850	0.434851	VY93_RS03450	-1.65518	K02895
VY93_RS01830	3.192	K06881	K02886	VY93_RS03490	0.420911	VY93_RS03460	-1.65754	K02961
VY93_RS02870	3.13646	K00859	K03525	VY93_RS00030	0.417908	VY93_RS03425	-1.70114	K02881
VY93_RS01835	3.09699	K06881	K02343	VY93_RS00295	0.415176	VY93_RS02200	-1.72189	K02113
VY93_RS01475	3.01055	K03703	K02939	VY93_RS02290	0.38672	VY93_RS03510	-1.73974	K02946
VY93_RS01670	2.9716	K01890	K01867	VY93_RS00935	0.374894	VY93_RS03325	-1.76094	K02916
VY93_RS02440	2.96426	K02316	K01868	VY93_RS00940	0.374108	VY93_RS03380	-1.8131	K21064
VY93_RS00130	2.8114	K03106	K01876	VY93_RS02360	0.364351	VY93_RS03555	-1.86711	K00625
VY93_RS00645	2.79173	K01783	K01893	VY93_RS02270	0.356107	VY93_RS02040	-1.86738	K01872
VY93_RS02520	2.68392	K02111	K01507	VY93_RS00795	0.334908	VY93_RS02915	-1.96818	K18290
VY93_RS01735	2.65688	K00969	K02111	VY93_RS00855	0.26903	VY93_RS03385	-2.02652	K03470
VY93_RS00580	2.64741	K01838	K02956	VY93_RS03105	0.26074	VY93_RS02920	-2.12379	K18288
VY93_RS02140	2.63419	K01493	K01839	VY93_RS00465	0.198989	VY93_RS02190	-2.13426	K02115
VY93_RS02875	2.63128	K02335	K03763	VY93_RS00020	0.145244	VY93_RS03515	-2.1359	K03671
VY93_RS02425	2.60667	K01810	K21064	VY93_RS03625	0.118237	VY93_RS01630	-2.14919	K01873
VY93_RS04285	2.60467	K03086	K02906	VY93_RS03505	0.113254	VY93_RS02185	-2.17623	K02112
VY93_RS04030	2.59074	K02112	K02112	VY93_RS00860	0.106127	VY93_RS03455	-2.24061	K02874
VY93_RS00650	2.58154	K06949	K01689	VY93_RS00070	0.10415	VY93_RS03770	-2.28053	K02822
VY93_RS02880	2.5483	K02337	K03581	VY93_RS03375	0.102353	VY93_RS04020	-2.32763	K03075
VY93_RS01750	2.51459	K11717	K01892	VY93_RS02365	0.0759116	VY93_RS01620	-2.45359	K00850
VY93_RS01655	2.48488	K01874	K02926	VY93_RS03500	0.0732951	VY93_RS00665	-2.49125	K00942
VY93_RS02515	2.46297	K02112	K00057	VY93_RS03560	0.0619252	VY93_RS02990	-2.58016	K02899
VY93_RS02805	2.46001	K18888	K00760	VY93_RS02065	0.0346691	VY93_RS02215	-2.66699	K02108
VY93_RS00425	2.42324	K00128	K01443	VY93_RS01120	0.0131074	VY93_RS02195	-2.70788	K02111
VY93_RS02800	2.35317	K18887	K00627	VY93_RS01490	-0.00435605	VY93_RS00085	-2.70801	K02884
VY93_RS00005	2.3404	K02313	K00756	VY93_RS02400	-0.00527073	VY93_RS00885	-2.74616	K02911
VY93_RS03130	2.23544	K01972	K02986	VY93_RS02610	-0.0542956	VY93_RS03170	-2.80115	K02952
VY93_RS03595	2.2199	K16785	K02931	VY93_RS03445	-0.0596672	VY93_RS03165	-2.861	K02948
VY93_RS00730	2.19016	K07335	K00761	VY93_RS01685	-0.0999128	VY93_RS02175	-2.91764	K13273
VY93_RS00400	2.1761	K02340	K00981	VY93_RS00025	-0.103413	VY93_RS02205	-2.94143	K02109
VY93_RS00560	2.11797	K10112	K01619	VY93_RS02395	-0.116032	VY93_RS03190	-2.94293	K00939
VY93_RS03035	2.11438	K01870	K00382	VY93_RS01495	-0.148216	VY93_RS01850	-2.95494	K03531
VY93_RS03400	2.10882	K01866	K02887	VY93_RS03330	-0.162931	VY93_RS02605	-2.98485	K02909
VY93_RS01940	2.10019	K01883	K02996	VY93_RS00415	-0.165962	VY93_RS01625	-3.10068	K01491
VY93_RS01140	2.089	K01639	K13038	VY93_RS00035	-0.180247	VY93_RS00355	-3.24857	K02902
VY93_RS00765	2.0774	K00945	K00927	VY93_RS00620	-0.21759	VY93_RS03465	-3.29271	K02904
VY93_RS02955	2.04315	K03657	K02892	VY93_RS03495	-0.237035	VY93_RS00540	-3.44334	K00997
VY93_RS02635	1.94617	K01810	K00873	VY93_RS03530	-0.279353	VY93_RS02180	-3.71149	K02114
VY93_RS02435	1.9223	K01880	K02564	VY93_RS01115	-0.350267	VY93_RS03440	-3.90331	K02954
VY93_RS02075	1.85571	K10112	K03551	VY93_RS00895	-0.384366	VY93_RS00225	-3.93522	K03100
VY93_RS02790	1.80041	K11069	K10563	VY93_RS02410	-0.399615	VY93_RS03900	-4.02873	K02913
VY93_RS02150	1.79303	K00560	K00161	VY93_RS01480	-0.458781	VY93_RS02130	-4.03291	K02784
VY93_RS00925	1.7833	K12257	K00162	VY93_RS01485	-0.460294	VY93_RS04005	-4.06937	K02913
VY93_RS00335	1.77668	K02078	K03040	VY93_RS03160	-0.523109	VY93_RS03295	-4.25598	K02914
VY93_RS03285	1.77295	K03217	K01489	VY93_RS02100	-0.562029	VY93_RS02210	-4.33638	K02110
VY93_RS01795	1.76711	K10112	K04567	VY93_RS03345	-0.582444	VY93_RS00075	-4.79328	K02959
VY93_RS00670	1.75443	K01151	K03111	VY93_RS02900	-0.590786	VY93_RS03175	-5.56643	K02919
VY93_RS00775	1.74001	K03110	K02358	VY93_RS03630	-0.64084
VY93_RS00480	1.67671	K02041	K02878	VY93_RS03470	-0.674946
VY93_RS02145	1.6548	K00287	K02990	VY93_RS02895	-0.677974
VY93_RS03660	1.65244	K03584	K02879	VY93_RS03155	-0.720846
VY93_RS02765	1.63262	K18888	K01624	VY93_RS01925	-0.727616
VY93_RS02225	1.62938	K02967	K02821	VY93_RS03765	-0.72867
VY93_RS01645	1.62853	K12573	K03076	VY93_RS03195	-0.736677
VY93_RS00505	1.58663	K02434	K02992	VY93_RS00260	-0.818051
VY93_RS01675	1.57486	K03648	K03784	VY93_RS02405	-0.821616
VY93_RS00140	1.52311	K01126	K00954	VY93_RS03545	-0.838079
VY93_RS01665	1.44739	K00600	K02890	VY93_RS03480	-0.861832
VY93_RS02700	1.43112	K00995	K00789	VY93_RS03340	-0.880464
VY93_RS03800	1.40701	K00759	K02876	VY93_RS03415	-0.91467
VY93_RS02165	1.40575	K00525	K01808	VY93_RS02120	-0.957683
VY93_RS01695	1.37911	K01869	K02864	VY93_RS02260	-0.997451
VY93_RS02775	1.33898	K11072
VY93_RS02285	1.33834	K02314
VY93_RS03100	1.32626	K03553
VY93_RS01680	1.25645	K01889
VY93_RS02645	1.24407	K03043
VY93_RS00320	1.23667	K03800
VY93_RS00685	1.20928	K03070
VY93_RS02680	1.15154	K01881
VY93_RS01045	1.14282	K00615
VY93_RS03240	1.12632	K01875
VY93_RS00135	1.11598	K03701
VY93_RS00630	1.09121	K08968
VY93_RS02650	1.08804	K01803
VY93_RS03570	1.06628	K15633
VY93_RS01700	1.04848	K01338
VY93_RS03580	1.04746	K11051
VY93_RS00510	1.02742	K02433
VY93_RS03575	1.01425	K11050
VY93_RS02155	1.0121	K00526

## Sheet: Sheet4
NCBI Gene ID	log2FC	KEGG pathway	ipath3.0 parameters
VY93_RS01875	5.34486	K10823	#ff0000 W20
VY93_RS04195	5.19973	K15580	#ff0000 W20
VY93_RS01085	5.12765	K15583	#ff0000 W20
VY93_RS01885	5.02234	K15582	#ff0000 W20
VY93_RS01075	4.96534	K15582	#ff0000 W20
VY93_RS01890	4.90997	K15581	#ff0000 W20
VY93_RS01080	4.87655	K10823	#ff0000 W20
VY93_RS01880	4.82077	K15583	#ff0000 W20
VY93_RS00125	4.08058	K08591	#ff0000 W20
VY93_RS01145	3.95006	K01186	#ff0000 W20
VY93_RS03110	3.93296	K11753	#ff0000 W20
VY93_RS01840	3.9024	K01914	#ff0000 W20
VY93_RS02760	3.84787	K03151	#ff0000 W20
VY93_RS00740	3.79687	K23535	#ff0000 W20
VY93_RS02855	3.77637	K00604	#ff0000 W20
VY93_RS02455	3.72637	K22391	#ff0000 W20
VY93_RS01070	3.54617	K15581	#ff0000 W20
VY93_RS01510	3.49162	K06881	#ff0000 W20
VY93_RS02780	3.48305	K11071	#ff0000 W20
VY93_RS00735	3.48286	K23537	#ff0000 W20
VY93_RS02945	3.41082	K12574	#ff0000 W20
VY93_RS02785	3.33861	K11070	#ff0000 W20
VY93_RS00745	3.28466	K23536	#ff0000 W20
VY93_RS00475	3.26393	K02042	#ff0000 W20
VY93_RS00010	3.26041	K02338	#ff0000 W20
VY93_RS01830	3.192	K06881	#ff0000 W20
VY93_RS02870	3.13646	K00859	#ff0000 W20
VY93_RS01835	3.09699	K06881	#ff0000 W20
VY93_RS01475	3.01055	K03703	#ff0000 W20
VY93_RS01670	2.9716	K01890	#ff0000 W20
VY93_RS02440	2.96426	K02316	#ff0000 W20
VY93_RS00130	2.8114	K03106	#ff0000 W20
VY93_RS00645	2.79173	K01783	#ff0000 W20
VY93_RS02520	2.68392	K02111	#00ffff W20
VY93_RS01735	2.65688	K00969	#ff0000 W20
VY93_RS00580	2.64741	K01838	#ff0000 W20
VY93_RS02140	2.63419	K01493	#ff0000 W20
VY93_RS02875	2.63128	K02335	#ff0000 W20
VY93_RS02425	2.60667	K01810	#ff0000 W20
VY93_RS04285	2.60467	K03086	#ff0000 W20
VY93_RS04030	2.59074	K02112	#ff0000 W20
VY93_RS00650	2.58154	K06949	#ff0000 W20
VY93_RS02880	2.5483	K02337	#ff0000 W20
VY93_RS01750	2.51459	K11717	#ff0000 W20
VY93_RS01655	2.48488	K01874	#ff0000 W20
VY93_RS02515	2.46297	K02112	#ff0000 W20
VY93_RS02805	2.46001	K18888	#ff0000 W20
VY93_RS00425	2.42324	K00128	#ff0000 W20
VY93_RS02800	2.35317	K18887	#ff0000 W20
VY93_RS00005	2.3404	K02313	#ff0000 W20
VY93_RS03130	2.23544	K01972	#ff0000 W20
VY93_RS03595	2.2199	K16785	#ff0000 W20
VY93_RS00730	2.19016	K07335	#ff0000 W20
VY93_RS00400	2.1761	K02340	#ff0000 W20
VY93_RS00560	2.11797	K10112	#ff0000 W20
VY93_RS03035	2.11438	K01870	#ff0000 W20
VY93_RS03400	2.10882	K01866	#ff0000 W20
VY93_RS01940	2.10019	K01883	#ff0000 W20
VY93_RS01140	2.089	K01639	#ff0000 W20
VY93_RS00765	2.0774	K00945	#ff0000 W20
VY93_RS02955	2.04315	K03657	#ff0000 W20
VY93_RS02635	1.94617	K01810	#ff0000 W20
VY93_RS02435	1.9223	K01880	#ff0000 W20
VY93_RS02075	1.85571	K10112	#ff0000 W20
VY93_RS02790	1.80041	K11069	#ff0000 W20
VY93_RS02150	1.79303	K00560	#ff0000 W20
VY93_RS00925	1.7833	K12257	#ff0000 W20
VY93_RS00335	1.77668	K02078	#ff0000 W20
VY93_RS03285	1.77295	K03217	#ff0000 W20
VY93_RS01795	1.76711	K10112	#ff0000 W20
VY93_RS00670	1.75443	K01151	#ff0000 W20
VY93_RS00775	1.74001	K03110	#ff0000 W20
VY93_RS00480	1.67671	K02041	#ff0000 W20
VY93_RS02145	1.6548	K00287	#ff0000 W20
VY93_RS03660	1.65244	K03584	#ff0000 W20
VY93_RS02765	1.63262	K18888	#ff0000 W20
VY93_RS02225	1.62938	K02967	#ff0000 W20
VY93_RS01645	1.62853	K12573	#ff0000 W20
VY93_RS00505	1.58663	K02434	#ff0000 W20
VY93_RS01675	1.57486	K03648	#ff0000 W20
VY93_RS00140	1.52311	K01126	#ff0000 W20
VY93_RS01665	1.44739	K00600	#ff0000 W20
VY93_RS02700	1.43112	K00995	#ff0000 W20
VY93_RS03800	1.40701	K00759	#ff0000 W20
VY93_RS02165	1.40575	K00525	#ff0000 W20
VY93_RS01695	1.37911	K01869	#ff0000 W20
VY93_RS02775	1.33898	K11072	#ff0000 W20
VY93_RS02285	1.33834	K02314	#ff0000 W20
VY93_RS03100	1.32626	K03553	#ff0000 W20
VY93_RS01680	1.25645	K01889	#ff0000 W20
VY93_RS02645	1.24407	K03043	#ff0000 W20
VY93_RS00320	1.23667	K03800	#ff0000 W20
VY93_RS00685	1.20928	K03070	#ff0000 W20
VY93_RS02680	1.15154	K01881	#ff0000 W20
VY93_RS01045	1.14282	K00615	#ff0000 W20
VY93_RS03240	1.12632	K01875	#ff0000 W20
VY93_RS00135	1.11598	K03701	#ff0000 W20
VY93_RS00630	1.09121	K08968	#ff0000 W20
VY93_RS02650	1.08804	K01803	#ff0000 W20
VY93_RS03570	1.06628	K15633	#ff0000 W20
VY93_RS01700	1.04848	K01338	#ff0000 W20
VY93_RS03580	1.04746	K11051	#ff0000 W20
VY93_RS00510	1.02742	K02433	#ff0000 W20
VY93_RS03575	1.01425	K11050	#ff0000 W20
VY93_RS02155	1.0121	K00526	#ff0000 W20
VY93_RS03675	-1.00015	K03621	#0000ff W20
VY93_RS00550	-1.03121	K09698	#0000ff W20
VY93_RS01955	-1.04604	K03073	#0000ff W20
VY93_RS00825	-1.06738	K01255	#0000ff W20
VY93_RS03420	-1.09095	K02988	#0000ff W20
VY93_RS00805	-1.1449	K00948	#0000ff W20
VY93_RS03435	-1.1773	K02994	#0000ff W20
VY93_RS02905	-1.26159	K02963	#0000ff W20
VY93_RS00385	-1.26773	K02968	#0000ff W20
VY93_RS03430	-1.27066	K02933	#0000ff W20
VY93_RS03565	-1.28185	K03671	#0000ff W20
VY93_RS02035	-1.30773	K00566	#0000ff W20
VY93_RS00515	-1.3566	K02435	#0000ff W20
VY93_RS03405	-1.40739	K02863	#0000ff W20
VY93_RS02910	-1.50759	K18292	#0000ff W20
VY93_RS00410	-1.52077	K02871	#0000ff W20
VY93_RS00890	-1.52091	K03550	#0000ff W20
VY93_RS00265	-1.52226	K02950	#0000ff W20
VY93_RS02265	-1.53348	K02935	#0000ff W20
VY93_RS00535	-1.53888	K00655	#0000ff W20
VY93_RS02995	-1.56018	K02888	#0000ff W20
VY93_RS03485	-1.57126	K02965	#0000ff W20
VY93_RS03410	-1.62064	K02867	#0000ff W20
VY93_RS03550	-1.65219	K00925	#0000ff W20
VY93_RS03450	-1.65518	K02895	#0000ff W20
VY93_RS03460	-1.65754	K02961	#0000ff W20
VY93_RS03425	-1.70114	K02881	#0000ff W20
VY93_RS02200	-1.72189	K02113	#0000ff W20
VY93_RS03510	-1.73974	K02946	#0000ff W20
VY93_RS03325	-1.76094	K02916	#0000ff W20
VY93_RS03380	-1.8131	K21064	#0000ff W20
VY93_RS03555	-1.86711	K00625	#0000ff W20
VY93_RS02040	-1.86738	K01872	#0000ff W20
VY93_RS02915	-1.96818	K18290	#0000ff W20
VY93_RS03385	-2.02652	K03470	#0000ff W20
VY93_RS02920	-2.12379	K18288	#0000ff W20
VY93_RS02190	-2.13426	K02115	#0000ff W20
VY93_RS03515	-2.1359	K03671	#0000ff W20
VY93_RS01630	-2.14919	K01873	#0000ff W20
VY93_RS02185	-2.17623	K02112	#0000ff W20
VY93_RS03455	-2.24061	K02874	#0000ff W20
VY93_RS03770	-2.28053	K02822	#0000ff W20
VY93_RS04020	-2.32763	K03075	#0000ff W20
VY93_RS01620	-2.45359	K00850	#0000ff W20
VY93_RS00665	-2.49125	K00942	#0000ff W20
VY93_RS02990	-2.58016	K02899	#0000ff W20
VY93_RS02215	-2.66699	K02108	#0000ff W20
VY93_RS02195	-2.70788	K02111	#00ffff W20
VY93_RS00085	-2.70801	K02884	#0000ff W20
VY93_RS00885	-2.74616	K02911	#0000ff W20
VY93_RS03170	-2.80115	K02952	#0000ff W20
VY93_RS03165	-2.861	K02948	#0000ff W20
VY93_RS02175	-2.91764	K13273	#0000ff W20
VY93_RS02205	-2.94143	K02109	#0000ff W20
VY93_RS03190	-2.94293	K00939	#0000ff W20
VY93_RS01850	-2.95494	K03531	#0000ff W20
VY93_RS02605	-2.98485	K02909	#0000ff W20
VY93_RS01625	-3.10068	K01491	#0000ff W20
VY93_RS00355	-3.24857	K02902	#0000ff W20
VY93_RS03465	-3.29271	K02904	#0000ff W20
VY93_RS00540	-3.44334	K00997	#0000ff W20
VY93_RS02180	-3.71149	K02114	#0000ff W20
VY93_RS03440	-3.90331	K02954	#0000ff W20
VY93_RS00225	-3.93522	K03100	#0000ff W20
VY93_RS03900	-4.02873	K02913	#0000ff W20
VY93_RS02130	-4.03291	K02784	#0000ff W20
VY93_RS04005	-4.06937	K02913	#0000ff W20
VY93_RS03295	-4.25598	K02914	#0000ff W20
VY93_RS02210	-4.33638	K02110	#0000ff W20
VY93_RS00075	-4.79328	K02959	#0000ff W20
VY93_RS03175	-5.56643	K02919	#0000ff W20

## Sheet: Sheet5
K15580	#ff0000 W20	K03621	#0000ff W20
K08591	#ff0000 W20	K09698	#0000ff W20
K01186	#ff0000 W20	K03073	#0000ff W20
K11753	#ff0000 W20	K01255	#0000ff W20
K01914	#ff0000 W20	K02988	#0000ff W20
K03151	#ff0000 W20	K00948	#0000ff W20
K23535	#ff0000 W20	K02994	#0000ff W20
K00604	#ff0000 W20	K02963	#0000ff W20
K22391	#ff0000 W20	K02968	#0000ff W20
K11071	#ff0000 W20	K02933	#0000ff W20
K23537	#ff0000 W20	K00566	#0000ff W20
K12574	#ff0000 W20	K02435	#0000ff W20
K11070	#ff0000 W20	K02863	#0000ff W20
K23536	#ff0000 W20	K18292	#0000ff W20
K02042	#ff0000 W20	K02871	#0000ff W20
K02338	#ff0000 W20	K03550	#0000ff W20
K00859	#ff0000 W20	K02950	#0000ff W20
K03703	#ff0000 W20	K02935	#0000ff W20
K01890	#ff0000 W20	K00655	#0000ff W20
K02316	#ff0000 W20	K02888	#0000ff W20
K03106	#ff0000 W20	K02965	#0000ff W20
K01783	#ff0000 W20	K02867	#0000ff W20
K00969	#ff0000 W20	K00925	#0000ff W20
K01838	#ff0000 W20	K02895	#0000ff W20	K02111	#00ffff W20
K01493	#ff0000 W20	K02961	#0000ff W20
K02335	#ff0000 W20	K02881	#0000ff W20
K03086	#ff0000 W20	K02113	#0000ff W20
K06949	#ff0000 W20	K02946	#0000ff W20
K02337	#ff0000 W20	K02916	#0000ff W20
K11717	#ff0000 W20	K21064	#0000ff W20
K01874	#ff0000 W20	K00625	#0000ff W20
K00128	#ff0000 W20	K01872	#0000ff W20
K18887	#ff0000 W20	K18290	#0000ff W20
K02313	#ff0000 W20	K03470	#0000ff W20
K01972	#ff0000 W20	K18288	#0000ff W20
K16785	#ff0000 W20	K02115	#0000ff W20
K07335	#ff0000 W20	K01873	#0000ff W20
K02340	#ff0000 W20	K02112	#0000ff W20
K01870	#ff0000 W20	K02874	#0000ff W20
K01866	#ff0000 W20	K02822	#0000ff W20
K01883	#ff0000 W20	K03075	#0000ff W20
K01639	#ff0000 W20	K00850	#0000ff W20
K00945	#ff0000 W20	K00942	#0000ff W20
K03657	#ff0000 W20	K02899	#0000ff W20
K01880	#ff0000 W20	K02108	#0000ff W20
K11069	#ff0000 W20	K02884	#0000ff W20	K02111
K00560	#ff0000 W20	K02911	#0000ff W20
K12257	#ff0000 W20	K02952	#0000ff W20
K02078	#ff0000 W20	K02948	#0000ff W20
K03217	#ff0000 W20	K13273	#0000ff W20
K01151	#ff0000 W20	K02109	#0000ff W20
K03110	#ff0000 W20	K00939	#0000ff W20
K02041	#ff0000 W20	K03531	#0000ff W20
K00287	#ff0000 W20	K02909	#0000ff W20
K03584	#ff0000 W20	K01491	#0000ff W20
K02967	#ff0000 W20	K02902	#0000ff W20
K12573	#ff0000 W20	K02904	#0000ff W20
K02434	#ff0000 W20	K00997	#0000ff W20
K03648	#ff0000 W20	K02114	#0000ff W20
K01126	#ff0000 W20	K02954	#0000ff W20
K00600	#ff0000 W20	K03100	#0000ff W20
K00995	#ff0000 W20	K02784	#0000ff W20
K00759	#ff0000 W20	K02914	#0000ff W20
K00525	#ff0000 W20	K02110	#0000ff W20
K01869	#ff0000 W20	K02959	#0000ff W20
K11072	#ff0000 W20	K02919	#0000ff W20
K02314	#ff0000 W20
K03553	#ff0000 W20
K01889	#ff0000 W20
K03043	#ff0000 W20
K03800	#ff0000 W20
K03070	#ff0000 W20
K01881	#ff0000 W20
K00615	#ff0000 W20
K01875	#ff0000 W20
K03701	#ff0000 W20
K08968	#ff0000 W20
K01803	#ff0000 W20
K15633	#ff0000 W20
K01338	#ff0000 W20
K11051	#ff0000 W20
K02433	#ff0000 W20
K11050	#ff0000 W20
K00526	#ff0000 W20
K03621	#0000ff W20
K09698	#0000ff W20
K03073	#0000ff W20
K01255	#0000ff W20
K02988	#0000ff W20
K00948	#0000ff W20
K02994	#0000ff W20
K02963	#0000ff W20
K02968	#0000ff W20
K02933	#0000ff W20
K00566	#0000ff W20
K02435	#0000ff W20
K02863	#0000ff W20
K18292	#0000ff W20
K02871	#0000ff W20
K03550	#0000ff W20
K02950	#0000ff W20
K02935	#0000ff W20
K00655	#0000ff W20
K02888	#0000ff W20
K02965	#0000ff W20
K02867	#0000ff W20
K00925	#0000ff W20
K02895	#0000ff W20
K02961	#0000ff W20
K02881	#0000ff W20
K02113	#0000ff W20
K02946	#0000ff W20
K02916	#0000ff W20
K21064	#0000ff W20
K00625	#0000ff W20
K01872	#0000ff W20
K18290	#0000ff W20
K03470	#0000ff W20
K18288	#0000ff W20
K02115	#0000ff W20
K01873	#0000ff W20
K02112	#0000ff W20
K02874	#0000ff W20
K02822	#0000ff W20
K03075	#0000ff W20
K00850	#0000ff W20
K00942	#0000ff W20
K02899	#0000ff W20
K02108	#0000ff W20
K02884	#0000ff W20
K02911	#0000ff W20
K02952	#0000ff W20
K02948	#0000ff W20
K13273	#0000ff W20
K02109	#0000ff W20
K00939	#0000ff W20
K03531	#0000ff W20
K02909	#0000ff W20
K01491	#0000ff W20
K02902	#0000ff W20
K02904	#0000ff W20
K00997	#0000ff W20
K02114	#0000ff W20
K02954	#0000ff W20
K03100	#0000ff W20
K02784	#0000ff W20
K02914	#0000ff W20
K02110	#0000ff W20
K02959	#0000ff W20
K02919	#0000ff W20
K02111	#00ffff W20

## Sheet: Sheet6
K15580	#ff0000 W20
K08591	#ff0000 W20
K01186	#ff0000 W20
K11753	#ff0000 W20
K01914	#ff0000 W20
K03151	#ff0000 W20
K23535	#ff0000 W20
K00604	#ff0000 W20
K22391	#ff0000 W20
K11071	#ff0000 W20
K23537	#ff0000 W20
K12574	#ff0000 W20
K11070	#ff0000 W20
K23536	#ff0000 W20
K02042	#ff0000 W20
K02338	#ff0000 W20
K00859	#ff0000 W20
K03703	#ff0000 W20
K01890	#ff0000 W20
K02316	#ff0000 W20
K03106	#ff0000 W20
K01783	#ff0000 W20
K00969	#ff0000 W20
K01838	#ff0000 W20
K01493	#ff0000 W20
K02335	#ff0000 W20
K03086	#ff0000 W20
K06949	#ff0000 W20
K02337	#ff0000 W20
K11717	#ff0000 W20
K01874	#ff0000 W20
K00128	#ff0000 W20	4
K18887	#ff0000 W20
K02313	#ff0000 W20
K01972	#ff0000 W20
K16785	#ff0000 W20
K07335	#ff0000 W20
K02340	#ff0000 W20
K01870	#ff0000 W20
K01866	#ff0000 W20
K01883	#ff0000 W20
K01639	#ff0000 W20
K00945	#ff0000 W20
K03657	#ff0000 W20
K01880	#ff0000 W20
K11069	#ff0000 W20
K00560	#ff0000 W20
K12257	#ff0000 W20
K02078	#ff0000 W20
K03217	#ff0000 W20
K01151	#ff0000 W20
K03110	#ff0000 W20
K02041	#ff0000 W20
K00287	#ff0000 W20
K03584	#ff0000 W20
K02967	#ff0000 W20
K12573	#ff0000 W20
K02434	#ff0000 W20
K03648	#ff0000 W20
K01126	#ff0000 W20
K00600	#ff0000 W20	4
K00995	#ff0000 W20
K00759	#ff0000 W20
K00525	#ff0000 W20
K01869	#ff0000 W20
K11072	#ff0000 W20
K02314	#ff0000 W20
K03553	#ff0000 W20
K01889	#ff0000 W20
K03043	#ff0000 W20
K03800	#ff0000 W20
K03070	#ff0000 W20
K01881	#ff0000 W20
K00615	#ff0000 W20	4
K01875	#ff0000 W20
K03701	#ff0000 W20
K08968	#ff0000 W20
K01803	#ff0000 W20
K15633	#ff0000 W20	4
K01338	#ff0000 W20
K11051	#ff0000 W20
K02433	#ff0000 W20
K11050	#ff0000 W20
K00526	#ff0000 W20
K03621	#0000ff W20
K09698	#0000ff W20
K03073	#0000ff W20
K01255	#0000ff W20
K02988	#0000ff W20
K00948	#0000ff W20
K02994	#0000ff W20
K02963	#0000ff W20
K02968	#0000ff W20
K02933	#0000ff W20
K00566	#0000ff W20
K02435	#0000ff W20
K02863	#0000ff W20
K18292	#0000ff W20
K02871	#0000ff W20
K03550	#0000ff W20
K02950	#0000ff W20
K02935	#0000ff W20
K00655	#0000ff W20
K02888	#0000ff W20
K02965	#0000ff W20
K02867	#0000ff W20
K00925	#0000ff W20
K02895	#0000ff W20
K02961	#0000ff W20
K02881	#0000ff W20
K02113	#0000ff W20
K02946	#0000ff W20
K02916	#0000ff W20
K21064	#0000ff W20
K00625	#0000ff W20
K01872	#0000ff W20
K18290	#0000ff W20
K03470	#0000ff W20
K18288	#0000ff W20
K02115	#0000ff W20
K01873	#0000ff W20
K02112	#0000ff W20
K02874	#0000ff W20
K02822	#0000ff W20
K03075	#0000ff W20
K00850	#0000ff W20
K00942	#0000ff W20
K02899	#0000ff W20
K02108	#0000ff W20
K02884	#0000ff W20
K02911	#0000ff W20
K02952	#0000ff W20
K02948	#0000ff W20
K13273	#0000ff W20
K02109	#0000ff W20
K00939	#0000ff W20
K03531	#0000ff W20
K02909	#0000ff W20
K01491	#0000ff W20
K02902	#0000ff W20
K02904	#0000ff W20
K00997	#0000ff W20
K02114	#0000ff W20
K02954	#0000ff W20
K03100	#0000ff W20
K02784	#0000ff W20
K02914	#0000ff W20
K02110	#0000ff W20
K02959	#0000ff W20
K02919	#0000ff W20
K02111	#00ffff W20

## Sheet: Sheet1
VY93_RS00750	27	15	21	2012	2369	1851	5.55	3.33	4.24	307.42	321.86	297.48	4.37333	308.92	6.14236	0	0	MPN_386	WP_011283303.1 deoxynucleoside kinase [Mycoplasmopsis synoviae]	-	-	-	-	GO:0005737//cytoplasm	GO:0004017//adenylate kinase activity;GO:0004140//dephospho-CoA kinase activity;GO:0004798//thymidylate kinase activity;GO:0004849//uridine kinase activity;GO:0005524//ATP binding;GO:0016879//ligase activity, forming carbon-nitrogen bonds	GO:0006400//tRNA modification;GO:0009151//purine deoxyribonucleotide metabolic process;GO:0015937//coenzyme A biosynthetic process;GO:0015949//nucleobase-containing small molecule interconversion;GO:0046108//uridine metabolic process
VY93_RS02985	61	47	61	4307	4879	4161	11.07	9.2	10.86	580.81	585.05	590.21	10.3767	585.357	5.8179	0	0	--	WP_225248986.1 DNA-protecting protein DprA [Mycoplasmopsis synoviae]	-	-	-	-	-	-	GO:0009294//DNA mediated transformation
VY93_RS01090	2734	3028	2819	200606	227468	188577	62.2	74.28	62.95	3391.84	3419.88	3353.75	66.4767	3388.49	5.67165	0	0	--	WP_020002893.1 PDxFFG protein [Mycoplasmopsis synoviae]	-	-	-	-	-	-	-
VY93_RS01875	1268	1309	1307	72355	82489	67487	71.31	79.38	72.14	3023.9	3065.45	2966.67	74.2767	3018.67	5.34486	0	0	oppF	WP_020003195.1 ATP-binding cassette domain-containing protein [Mycoplasmopsis synoviae]	Environmental Information Processing;Cellular Processes	Membrane transport;Cellular community - prokaryotes	ko02010//ABC transporters;ko02024//Quorum sensing	K10823;K10823	GO:0005575//cellular_component;GO:0005886//plasma membrane;GO:0005887//integral component of plasma membrane;GO:0009898//cytoplasmic side of plasma membrane;GO:0016020//membrane;GO:0016021//integral component of membrane;GO:0043190//ATP-binding cassette (ABC) transporter complex;GO:0055051//ATP-binding cassette (ABC) transporter complex, integrated substrate binding;GO:0055052//ATP-binding casset…	GO:0000166//nucleotide binding;GO:0003674//molecular_function;GO:0003824//catalytic activity;GO:0003924//GTPase activity;GO:0005319//lipid transporter activity;GO:0005488//binding;GO:0005524//ATP binding;GO:0005525//GTP binding;GO:0008134//transcription factor binding;GO:0015220//choline transmembrane transporter activity;GO:0015221//lipopolysaccharide transmembrane transporter activity;GO:001541…	GO:0000910//cytokinesis;GO:0006355//regulation of transcription, DNA-templated;GO:0006810//transport;GO:0006817//phosphate ion transport;GO:0006824//cobalt ion transport;GO:0006855//xenobiotic transmembrane transport;GO:0006869//lipid transport;GO:0007601//visual perception;GO:0008104//protein localization;GO:0008150//biological_process;GO:0008272//sulfate transport;GO:0015031//protein transport;…
VY93_RS04195	2522	2638	2616	130728	148138	123519	126.3	142.45	128.59	4865.23	4902.3	4835.25	132.447	4867.59	5.19973	0	0	--	WP_158439021.1 ABC transporter substrate-binding protein [Mycoplasmopsis synoviae]	Environmental Information Processing;Cellular Processes	Membrane transport;Cellular community - prokaryotes	ko02010//ABC transporters;ko02024//Quorum sensing	K15580;K15580	GO:0005737//cytoplasm	GO:0000156//phosphorelay response regulator activity;GO:0004553//hydrolase activity, hydrolyzing O-glycosyl compounds;GO:0004673//protein histidine kinase activity;GO:0008984//protein-glutamate methylesterase activity	GO:0000160//phosphorelay signal transduction system;GO:0005975//carbohydrate metabolic process;GO:0006935//chemotaxis
VY93_RS01085	576	645	607	29260	33393	27470	59.49	71.83	61.53	2245.65	2278.88	2217.57	64.2833	2247.37	5.12765	0	0	oppD	WP_026365167.1 ABC transporter ATP-binding protein [Mycoplasmopsis synoviae]	Environmental Information Processing;Cellular Processes	Membrane transport;Cellular community - prokaryotes	ko02010//ABC transporters;ko02024//Quorum sensing	K15583;K15583	GO:0005575//cellular_component;GO:0005887//integral component of plasma membrane;GO:0009380//excinuclease repair complex;GO:0009898//cytoplasmic side of plasma membrane;GO:0016021//integral component of membrane;GO:0043190//ATP-binding cassette (ABC) transporter complex;GO:0055051//ATP-binding cassette (ABC) transporter complex, integrated substrate binding;GO:0055052//ATP-binding cassette (ABC) …	GO:0000166//nucleotide binding;GO:0005260//intracellularly ATP-gated chloride channel activity;GO:0005319//lipid transporter activity;GO:0005524//ATP binding;GO:0009381//excinuclease ABC activity;GO:0015220//choline transmembrane transporter activity;GO:0015221//lipopolysaccharide transmembrane transporter activity;GO:0015412//ABC-type molybdate transporter activity;GO:0015413//ABC-type nickel tr…	GO:0000910//cytokinesis;GO:0006289//nucleotide-excision repair;GO:0006810//transport;GO:0006817//phosphate ion transport;GO:0006824//cobalt ion transport;GO:0006855//xenobiotic transmembrane transport;GO:0006869//lipid transport;GO:0007601//visual perception;GO:0008150//biological_process;GO:0008272//sulfate transport;GO:0015675//nickel cation transport;GO:0015689//molybdate ion transport;GO:0015…
VY93_RS01870	106	88	93	4498	5192	4291	32.77	29.33	28.22	1033.26	1060.53	1036.81	30.1067	1043.53	5.11525	0	0	--	WP_117274880.1 DUF3899 domain-containing protein [Mycoplasmopsis synoviae]	-	-	-	-	GO:0005634//nucleus;GO:0005668//RNA polymerase transcription factor SL1 complex;GO:0016020//membrane;GO:0016021//integral component of membrane	GO:0004129//cytochrome-c oxidase activity;GO:0004930//G protein-coupled receptor activity;GO:0009055//electron transfer activity;GO:0016409//palmitoyltransferase activity;GO:0038023//signaling receptor activity	GO:0006355//regulation of transcription, DNA-templated;GO:0007186//G protein-coupled receptor signaling pathway;GO:0009306//protein secretion;GO:0055085//transmembrane transport
VY93_RS01885	1107	1147	1182	50589	58110	48462	110.75	123.74	116.07	3761.28	3841.75	3789.93	116.853	3797.65	5.02234	0	0	BruAb2_1032	WP_011283490.1 ABC transporter permease [Mycoplasmopsis synoviae]	Environmental Information Processing;Cellular Processes	Membrane transport;Cellular community - prokaryotes	ko02010//ABC transporters;ko02024//Quorum sensing	K15582;K15582	GO:0005575//cellular_component;GO:0005886//plasma membrane;GO:0005887//integral component of plasma membrane;GO:0016020//membrane;GO:0016021//integral component of membrane;GO:0031224//intrinsic component of membrane;GO:0055052//ATP-binding cassette (ABC) transporter complex, substrate-binding subunit-containing;GO:0071944//cell periphery	GO:0015413//ABC-type nickel transporter activity	GO:0006810//transport;GO:0008104//protein localization;GO:0008150//biological_process;GO:0015031//protein transport;GO:0015675//nickel cation transport;GO:0015833//peptide transport;GO:0033036//macromolecule localization;GO:0042886//amide transport;GO:0045184//establishment of protein localization;GO:0051179//localization;GO:0051234//establishment of localization;GO:0055085//transmembrane transpo…
VY93_RS00715	86	83	79	3630	3964	3522	14.12	14.69	12.73	442.9	430.06	452	13.8467	441.653	4.9953	0	0	--	WP_020003063.1 hypothetical protein [Mycoplasmopsis synoviae]	-	-	-	-	-	-	-
VY93_RS01075	517	443	465	19787	23290	19494	70.22	64.88	61.99	1997.21	2090.32	2069.64	65.6967	2052.39	4.96534	0	0	dppC	WP_020002890.1 ABC transporter permease [Mycoplasmopsis synoviae]	Environmental Information Processing;Cellular Processes	Membrane transport;Cellular community - prokaryotes	ko02010//ABC transporters;ko02024//Quorum sensing	K15582;K15582	GO:0005887//integral component of plasma membrane;GO:0016020//membrane;GO:0055052//ATP-binding cassette (ABC) transporter complex, substrate-binding subunit-containing	GO:0015413//ABC-type nickel transporter activity	GO:0015675//nickel cation transport;GO:0015837//amine transport;GO:0055085//transmembrane transport
VY93_RS01890	818	725	730	30913	35835	29404	97.77	93.44	85.64	2745.79	2830.3	2747.16	92.2833	2774.42	4.90997	0	0	oppB	WP_020003196.1 ABC transporter permease [Mycoplasmopsis synoviae]	Environmental Information Processing;Cellular Processes	Membrane transport;Cellular community - prokaryotes	ko02010//ABC transporters;ko02024//Quorum sensing	K15581;K15581	GO:0005575//cellular_component;GO:0005886//plasma membrane;GO:0005887//integral component of plasma membrane;GO:0016020//membrane;GO:0016021//integral component of membrane;GO:0031224//intrinsic component of membrane;GO:0055052//ATP-binding cassette (ABC) transporter complex, substrate-binding subunit-containing;GO:0071944//cell periphery	GO:0015413//ABC-type nickel transporter activity	GO:0006810//transport;GO:0008104//protein localization;GO:0008150//biological_process;GO:0015031//protein transport;GO:0015675//nickel cation transport;GO:0015833//peptide transport;GO:0033036//macromolecule localization;GO:0042886//amide transport;GO:0045184//establishment of protein localization;GO:0051179//localization;GO:0051234//establishment of localization;GO:0055085//transmembrane transpo…
VY93_RS01080	1093	1146	1030	44608	49589	41176	83.6	94.51	77.33	2535.55	2506.36	2461.81	85.1467	2501.24	4.87655	0	0	amiF	WP_020002891.1 ABC transporter ATP-binding protein [Mycoplasmopsis synoviae]	Environmental Information Processing;Cellular Processes	Membrane transport;Cellular community - prokaryotes	ko02010//ABC transporters;ko02024//Quorum sensing	K10823;K10823	GO:0005575//cellular_component;GO:0005887//integral component of plasma membrane;GO:0009380//excinuclease repair complex;GO:0009898//cytoplasmic side of plasma membrane;GO:0016021//integral component of membrane;GO:0043190//ATP-binding cassette (ABC) transporter complex;GO:0055051//ATP-binding cassette (ABC) transporter complex, integrated substrate binding;GO:0055052//ATP-binding cassette (ABC) …	GO:0000166//nucleotide binding;GO:0005260//intracellularly ATP-gated chloride channel activity;GO:0005319//lipid transporter activity;GO:0005524//ATP binding;GO:0009381//excinuclease ABC activity;GO:0015220//choline transmembrane transporter activity;GO:0015221//lipopolysaccharide transmembrane transporter activity;GO:0015412//ABC-type molybdate transporter activity;GO:0015413//ABC-type nickel tr…	GO:0000910//cytokinesis;GO:0006289//nucleotide-excision repair;GO:0006810//transport;GO:0006817//phosphate ion transport;GO:0006824//cobalt ion transport;GO:0006855//xenobiotic transmembrane transport;GO:0006869//lipid transport;GO:0007601//visual perception;GO:0008150//biological_process;GO:0008272//sulfate transport;GO:0015675//nickel cation transport;GO:0015689//molybdate ion transport;GO:0015…
VY93_RS01880	745	722	774	28467	33050	27545	93.27	97.47	95.11	2648.6	2734.29	2695.68	95.2833	2692.86	4.82077	0	0	oppD	WP_026365203.1 ABC transporter ATP-binding protein [Mycoplasmopsis synoviae]	Environmental Information Processing;Cellular Processes	Membrane transport;Cellular community - prokaryotes	ko02010//ABC transporters;ko02024//Quorum sensing	K15583;K15583	GO:0005575//cellular_component;GO:0005886//plasma membrane;GO:0005887//integral component of plasma membrane;GO:0009380//excinuclease repair complex;GO:0009898//cytoplasmic side of plasma membrane;GO:0016020//membrane;GO:0016021//integral component of membrane;GO:0043190//ATP-binding cassette (ABC) transporter complex;GO:0055051//ATP-binding cassette (ABC) transporter complex, integrated substrat…	GO:0000166//nucleotide binding;GO:0003674//molecular_function;GO:0003824//catalytic activity;GO:0005260//intracellularly ATP-gated chloride channel activity;GO:0005319//lipid transporter activity;GO:0005488//binding;GO:0005524//ATP binding;GO:0009381//excinuclease ABC activity;GO:0015220//choline transmembrane transporter activity;GO:0015221//lipopolysaccharide transmembrane transporter activity;…	GO:0000910//cytokinesis;GO:0006289//nucleotide-excision repair;GO:0006810//transport;GO:0006817//phosphate ion transport;GO:0006824//cobalt ion transport;GO:0006855//xenobiotic transmembrane transport;GO:0006869//lipid transport;GO:0007601//visual perception;GO:0008104//protein localization;GO:0008150//biological_process;GO:0008272//sulfate transport;GO:0015031//protein transport;GO:0015675//nick…
VY93_RS00710	123	114	93	3767	4273	3577	18.25	18.24	13.55	415.48	419.07	414.97	16.68	416.507	4.64215	0	0	--	WP_020003064.1 hypothetical protein [Mycoplasmopsis synoviae]	-	-	-	-	-	-	-
VY93_RS00755	117	123	106	3780	4407	3745	24.85	28.17	22.1	596.72	618.61	621.84	25.04	612.39	4.61214	0	0	--	WP_020002910.1 deoxynucleoside kinase [Mycoplasmopsis synoviae]	-	-	-	-	GO:0005737//cytoplasm	GO:0004017//adenylate kinase activity;GO:0004140//dephospho-CoA kinase activity;GO:0004798//thymidylate kinase activity;GO:0005525//GTP binding	GO:0009151//purine deoxyribonucleotide metabolic process;GO:0015937//coenzyme A biosynthetic process;GO:0015949//nucleobase-containing small molecule interconversion
VY93_RS02950	246	191	208	5912	6272	5520	19.21	16.08	15.94	343.07	323.63	336.93	17.0767	334.543	4.29209	0	0	--	WP_036434150.1 hypothetical protein [Mycoplasmopsis synoviae]	-	-	-	-	-	-	-
VY93_RS01905	3629	3207	3495	85348	96897	80756	265.78	253.25	251.23	4645.15	4689.38	4623.08	256.753	4652.54	4.17956	0	0	pepF	WP_020003199.1 oligoendopeptidase F [Mycoplasmopsis synoviae]	-	-	-	-	-	GO:0003674//molecular_function;GO:0003824//catalytic activity;GO:0004175//endopeptidase activity;GO:0004222//metalloendopeptidase activity;GO:0005488//binding;GO:0008233//peptidase activity;GO:0008237//metallopeptidase activity;GO:0016787//hydrolase activity;GO:0043167//ion binding;GO:0043169//cation binding;GO:0046872//metal ion binding;GO:0140096//catalytic activity, acting on a protein	GO:0006508//proteolysis;GO:0006569//tryptophan catabolic process;GO:0006807//nitrogen compound metabolic process;GO:0008150//biological_process;GO:0008152//metabolic process;GO:0019538//protein metabolic process;GO:0031554//regulation of DNA-templated transcription, termination;GO:0031556//transcriptional attenuation by ribosome;GO:0043170//macromolecule metabolic process;GO:0044238//primary meta…
VY93_RS01900	5662	5442	5798	138254	155068	129380	334.36	346.52	336.06	6067.28	6051.13	5972.19	338.98	6030.2	4.15293	0	0	--	AKB11088.1 lipoprotein [Mycoplasmopsis synoviae ATCC 25204] [Mycoplasmopsis synoviae]	-	-	-	-	-	-	-
VY93_RS00870	70	41	64	1409	1602	1324	7.18	4.53	6.44	107.4	108.58	106.15	6.05	107.377	4.1496	0	0	mod	WP_081619822.1 site-specific DNA-methyltransferase [Mycoplasmopsis synoviae]	-	-	-	-	-	GO:0003677//DNA binding;GO:0004519//endonuclease activity;GO:0008170//N-methyltransferase activity	GO:0006306//DNA methylation
VY93_RS00125	1549	1324	1676	34717	39560	33586	308.57	284.39	327.7	5139.46	5207.51	5229.79	306.887	5192.25	4.08058	0	0	plsY	WP_020003038.1 glycerol-3-phosphate 1-O-acyltransferase PlsY [Mycoplasmopsis synoviae]	Metabolism;Metabolism;Metabolism;Metabolism	Global and overview maps;Global and overview maps;Lipid metabolism;Lipid metabolism	ko01100//Metabolic pathways;ko01110//Biosynthesis of secondary metabolites;ko00564//Glycerophospholipid metabolism;ko00561//Glycerolipid metabolism	K08591;K08591;K08591;K08591	GO:0005575//cellular_component;GO:0005886//plasma membrane;GO:0016020//membrane;GO:0016021//integral component of membrane;GO:0031224//intrinsic component of membrane;GO:0071944//cell periphery	GO:0003674//molecular_function;GO:0003824//catalytic activity;GO:0008374//O-acyltransferase activity;GO:0016740//transferase activity;GO:0016746//acyltransferase activity;GO:0016747//acyltransferase activity, transferring groups other than amino-acyl groups;GO:0043772//acyl-phosphate glycerol-3-phosphate acyltransferase activity	GO:0006629//lipid metabolic process;GO:0006644//phospholipid metabolic process;GO:0006654//phosphatidic acid biosynthetic process;GO:0006793//phosphorus metabolic process;GO:0006796//phosphate-containing compound metabolic process;GO:0008150//biological_process;GO:0008152//metabolic process;GO:0008610//lipid biosynthetic process;GO:0008654//phospholipid biosynthetic process;GO:0009058//biosynthet…
VY93_RS02755	15	6	5	186	224	203	1.41	0.61	0.46	13.02	13.94	14.94	0.826667	13.9667	4.07854	7.12e-81	1.45e-80	--	WP_109537356.1 hypothetical protein [Mycoplasmopsis synoviae]	-	-	-	-	-	-	-
VY93_RS00880	131	90	94	2455	2736	2134	19.06	14.12	13.43	265.5	263.1	242.75	15.5367	257.117	4.04867	0	0	tmcAL	WP_020002747.1 nucleotidyltransferase [Mycoplasmopsis synoviae]	-	-	-	-	GO:0005737//cytoplasm	GO:0000309//nicotinamide-nucleotide adenylyltransferase activity;GO:0003674//molecular_function;GO:0003824//catalytic activity;GO:0004515//nicotinate-nucleotide adenylyltransferase activity;GO:0008771//[citrate (pro-3S)-lyase] ligase activity	GO:0008150//biological_process;GO:0008152//metabolic process;GO:0009058//biosynthetic process;GO:0009435//NAD biosynthetic process
VY93_RS01145	3878	3354	3642	77090	85891	72968	185.11	172.63	170.63	2734.58	2709.18	2722.54	176.123	2722.1	3.95006	0	0	--	WP_020002904.1 glycoside hydrolase [Mycoplasmopsis synoviae]	Metabolism;Metabolism;Metabolism	Global and overview maps;Glycan biosynthesis and metabolism;Lipid metabolism	ko01100//Metabolic pathways;ko00511//Other glycan degradation;ko00600//Sphingolipid metabolism	K01186;K01186;K01186	-	GO:0004553//hydrolase activity, hydrolyzing O-glycosyl compounds;GO:0008810//cellulase activity	GO:0000272//polysaccharide catabolic process;GO:0005975//carbohydrate metabolic process
VY93_RS03110	302	256	337	6185	7005	5957	48.52	44.35	53.14	738.4	743.64	748.05	48.67	743.363	3.93296	0	0	--	WP_020002852.1 hypothetical protein [Mycoplasmopsis synoviae]	Metabolism;Metabolism;Metabolism	Global and overview maps;Global and overview maps;Metabolism of cofactors and vitamins	ko01100//Metabolic pathways;ko01110//Biosynthesis of secondary metabolites;ko00740//Riboflavin metabolism	K11753;K11753;K11753	GO:0005737//cytoplasm	GO:0000166//nucleotide binding;GO:0003674//molecular_function;GO:0003824//catalytic activity;GO:0003919//FMN adenylyltransferase activity;GO:0005488//binding;GO:0005524//ATP binding;GO:0008531//riboflavin kinase activity;GO:0016301//kinase activity;GO:0016740//transferase activity;GO:0016772//transferase activity, transferring phosphorus-containing groups;GO:0016773//phosphotransferase activity, …	GO:0006139//nucleobase-containing compound metabolic process;GO:0006725//cellular aromatic compound metabolic process;GO:0006747//FAD biosynthetic process;GO:0006753//nucleoside phosphate metabolic process;GO:0006766//vitamin metabolic process;GO:0006767//water-soluble vitamin metabolic process;GO:0006771//riboflavin metabolic process;GO:0006793//phosphorus metabolic process;GO:0006796//phosphate…
VY93_RS01840	291	267	266	5708	6272	5339	44.36	43.89	39.8	646.69	631.85	636.24	42.6833	638.26	3.9024	0	0	asnA	WP_020003188.1 aspartate--ammonia ligase [Mycoplasmopsis synoviae]	Metabolism;Metabolism;Metabolism;Metabolism;Metabolism	Global and overview maps;Global and overview maps;Global and overview maps;Metabolism of other amino acids;Amino acid metabolism	ko01100//Metabolic pathways;ko01110//Biosynthesis of secondary metabolites;ko01230//Biosynthesis of amino acids;ko00460//Cyanoamino acid metabolism;ko00250//Alanine, aspartate and glutamate metabolism	K01914;K01914;K01914;K01914;K01914	GO:0005575//cellular_component;GO:0005622//intracellular anatomical structure;GO:0005737//cytoplasm;GO:0005829//cytosol	GO:0000166//nucleotide binding;GO:0003674//molecular_function;GO:0003824//catalytic activity;GO:0004071//aspartate-ammonia ligase activity;GO:0004097//catechol oxidase activity;GO:0004812//aminoacyl-tRNA ligase activity;GO:0005488//binding;GO:0005515//protein binding;GO:0005524//ATP binding;GO:0016211//ammonia ligase activity;GO:0016874//ligase activity;GO:0016875//ligase activity, forming carbon…	GO:0006082//organic acid metabolic process;GO:0006139//nucleobase-containing compound metabolic process;GO:0006399//tRNA metabolic process;GO:0006412//translation;GO:0006418//tRNA aminoacylation for protein translation;GO:0006518//peptide metabolic process;GO:0006520//cellular amino acid metabolic process;GO:0006528//asparagine metabolic process;GO:0006529//asparagine biosynthetic process;GO:0006…
VY93_RS00360	731	616	684	13763	15381	13117	143.7	130.57	131.98	2010.65	1998.05	2015.62	135.417	2008.11	3.89036	0	0	cysS	WP_117274803.1 DUF402 domain-containing protein [Mycoplasmopsis synoviae]	-	-	-	-	-	-	-
VY93_RS02760	211	197	206	3979	4447	3982	25.09	25.25	24.04	351.55	349.37	370.06	24.7933	356.993	3.84787	0	0	thiI	WP_020003023.1 tRNA 4-thiouridine(8) synthase ThiI [Mycoplasmopsis synoviae]	Metabolism;Metabolism;Genetic Information Processing	Global and overview maps;Metabolism of cofactors and vitamins;Folding, sorting and degradation	ko01100//Metabolic pathways;ko00730//Thiamine metabolism;ko04122//Sulfur relay system	K03151;K03151;K03151	GO:0005575//cellular_component;GO:0005622//intracellular anatomical structure;GO:0005737//cytoplasm;GO:0005829//cytosol	GO:0000049//tRNA binding;GO:0000166//nucleotide binding;GO:0003674//molecular_function;GO:0003676//nucleic acid binding;GO:0003723//RNA binding;GO:0003824//catalytic activity;GO:0004652//polynucleotide adenylyltransferase activity;GO:0004810//tRNA adenylyltransferase activity;GO:0005488//binding;GO:0005524//ATP binding;GO:0016740//transferase activity;GO:0016772//transferase activity, transferrin…	GO:0002937//tRNA 4-thiouridine biosynthesis;GO:0006139//nucleobase-containing compound metabolic process;GO:0006396//RNA processing;GO:0006399//tRNA metabolic process;GO:0006400//tRNA modification;GO:0006725//cellular aromatic compound metabolic process;GO:0006766//vitamin metabolic process;GO:0006767//water-soluble vitamin metabolic process;GO:0006772//thiamine metabolic process;GO:0006790//sulf…
VY93_RS01730	566	475	529	10068	11223	10011	107.04	96.86	98.2	1414.99	1402.55	1479.92	100.7	1432.49	3.83039	0	0	rluB	WP_026365174.1 rRNA pseudouridine synthase [Mycoplasmopsis synoviae]	-	-	-	-	-	GO:0003723//RNA binding;GO:0009982//pseudouridine synthase activity	GO:0001522//pseudouridine synthesis;GO:0009451//RNA modification
VY93_RS01895	2519	2349	2464	46230	53055	44464	446.26	448.72	428.45	6086.41	6211.01	6157.38	441.143	6151.6	3.80164	0	0	--	WP_020003197.1 hypothetical protein [Mycoplasmopsis synoviae]	-	-	-	-	-	-	-
VY93_RS00740	448	398	437	8016	9229	7800	38.54	36.92	36.9	512.48	524.65	524.52	37.4533	520.55	3.79687	0	0	nupP	WP_117274854.1 sugar ABC transporter permease [Mycoplasmopsis synoviae]	Environmental Information Processing	Membrane transport	ko02010//ABC transporters	K23535	GO:0005575//cellular_component;GO:0005886//plasma membrane;GO:0016020//membrane;GO:0016021//integral component of membrane;GO:0031224//intrinsic component of membrane;GO:0071944//cell periphery	GO:0003674//molecular_function;GO:0005215//transporter activity;GO:0022857//transmembrane transporter activity	GO:0006810//transport;GO:0008150//biological_process;GO:0051179//localization;GO:0051234//establishment of localization;GO:0055085//transmembrane transport
VY93_RS02855	108	96	109	1948	2206	1866	17.23	16.51	17.06	230.91	232.52	232.66	16.9333	232.03	3.77637	0	0	fmt	WP_020002979.1 methionyl-tRNA formyltransferase [Mycoplasmopsis synoviae]	Metabolism;Genetic Information Processing;Metabolism	Global and overview maps;Translation;Metabolism of cofactors and vitamins	ko01100//Metabolic pathways;ko00970//Aminoacyl-tRNA biosynthesis;ko00670//One carbon pool by folate	K00604;K00604;K00604	GO:0005737//cytoplasm	GO:0003674//molecular_function;GO:0003824//catalytic activity;GO:0004479//methionyl-tRNA formyltransferase activity;GO:0004644//phosphoribosylglycinamide formyltransferase activity;GO:0008864//formyltetrahydrofolate deformylase activity;GO:0016740//transferase activity;GO:0016741//transferase activity, transferring one-carbon groups;GO:0016742//hydroxymethyl-, formyl- and related transferase acti…	GO:0006139//nucleobase-containing compound metabolic process;GO:0006396//RNA processing;GO:0006399//tRNA metabolic process;GO:0006400//tRNA modification;GO:0006412//translation;GO:0006413//translational initiation;GO:0006431//methionyl-tRNA aminoacylation;GO:0006464//cellular protein modification process;GO:0006518//peptide metabolic process;GO:0006725//cellular aromatic compound metabolic proces…
VY93_RS02080	55	67	75	1209	1381	1193	7.75	10.18	10.38	126.64	128.62	131.44	9.43667	128.9	3.77183	3.73e-293	1.46e-292	--	WP_020003228.1 sugar ABC transporter permease [Mycoplasmopsis synoviae]	-	-	-	-	GO:0005887//integral component of plasma membrane;GO:0016020//membrane;GO:0043190//ATP-binding cassette (ABC) transporter complex;GO:0055052//ATP-binding cassette (ABC) transporter complex, substrate-binding subunit-containing	GO:0005315//inorganic phosphate transmembrane transporter activity;GO:0015419//ABC-type sulfate transporter activity;GO:0042626//ATPase-coupled transmembrane transporter activity	GO:0006810//transport;GO:0006817//phosphate ion transport;GO:0008272//sulfate transport;GO:0055085//transmembrane transport
VY93_RS02135	176	172	252	3637	4024	3582	27.87	29.37	39.17	428.07	421.14	443.45	32.1367	430.887	3.74502	0	0	--	WP_020003237.1 YqaJ viral recombinase family protein [Mycoplasmopsis synoviae]	-	-	-	-	-	-	-
VY93_RS02630	1109	1128	1136	19825	23134	20012	101.24	111.03	101.78	1344.9	1395.49	1427.96	104.683	1389.45	3.73041	0	0	MG225	WP_020003004.1 APC family permease [Mycoplasmopsis synoviae]	-	-	-	-	GO:0005887//integral component of plasma membrane;GO:0016020//membrane	GO:0005275//amine transmembrane transporter activity;GO:0022857//transmembrane transporter activity;GO:0043858//arginine:ornithine antiporter activity	GO:0006527//arginine catabolic process;GO:0006811//ion transport;GO:0009103//lipopolysaccharide biosynthetic process;GO:0015837//amine transport;GO:0055085//transmembrane transport
VY93_RS02455	180	172	181	3227	3709	2992	31.51	32.47	31.1	419.87	429.11	409.48	31.6933	419.487	3.72637	0	0	MYPU_4560	WP_117274886.1 Nif3-like dinuclear metal center hexameric protein [Mycoplasmopsis synoviae]	Metabolism;Metabolism	Global and overview maps;Metabolism of cofactors and vitamins	ko01100//Metabolic pathways;ko00790//Folate biosynthesis	K22391;K22391	GO:0005737//cytoplasm	GO:0003674//molecular_function;GO:0005488//binding;GO:0043167//ion binding;GO:0043169//cation binding;GO:0046872//metal ion binding;GO:0051540//metal cluster binding	GO:0008150//biological_process
VY93_RS01600	62	38	50	868	1029	838	4.32	2.85	3.42	44.89	47.32	45.59	3.53	45.9333	3.7018	3.93e-225	1.32e-224	--	WP_020002760.1 MFS transporter [Mycoplasmopsis synoviae]	-	-	-	-	-	GO:0008168//methyltransferase activity;GO:0008170//N-methyltransferase activity;GO:0008171//O-methyltransferase activity;GO:0008176//tRNA (guanine-N7-)-methyltransferase activity;GO:0008276//protein methyltransferase activity;GO:0008689//3-demethylubiquinone-9 3-O-methyltransferase activity;GO:0008757//S-adenosylmethionine-dependent methyltransferase activity;GO:0022857//transmembrane transporter…	GO:0006400//tRNA modification;GO:0006412//translation;GO:0006744//ubiquinone biosynthetic process;GO:0008152//metabolic process;GO:0009102//biotin biosynthetic process;GO:0009312//oligosaccharide biosynthetic process;GO:0009877//nodulation;GO:0015995//chlorophyll biosynthetic process;GO:0018364//peptidyl-glutamine methylation;GO:0042273//ribosomal large subunit biogenesis;GO:0044272//sulfur compo…
VY93_RS01845	355	277	337	5339	6155	5112	63.9	53.76	59.54	714.2	732.12	719.28	59.0667	721.867	3.61132	0	0	licA	WP_020003189.1 phosphotransferase [Mycoplasmopsis synoviae]	-	-	-	-	GO:0005576//extracellular region	GO:0005134//interleukin-2 receptor binding;GO:0008083//growth factor activity;GO:0016827//hydrolase activity, acting on acid carbon-phosphorus bonds;GO:0019165//thiamine kinase activity	GO:0006955//immune response;GO:0009228//thiamine biosynthetic process;GO:0009636//response to toxic substance;GO:0019635//2-aminoethylphosphonate catabolic process;GO:0019636//phosphonoacetate metabolic process;GO:0019700//organic phosphonate catabolic process
VY93_RS00865	2190	1989	2289	34822	39364	33493	119.56	117.09	122.66	1412.76	1420.08	1429.29	119.77	1420.71	3.56827	0	0	--	WP_020002931.1 DEAD/DEAH box helicase family protein [Mycoplasmopsis synoviae]	-	-	-	-	-	GO:0003676//nucleic acid binding;GO:0003677//DNA binding;GO:0003678//DNA helicase activity;GO:0005524//ATP binding;GO:0016787//hydrolase activity	GO:0000723//telomere maintenance;GO:0006281//DNA repair
VY93_RS02535	27	20	15	329	366	337	4.1	3.28	2.24	37.15	36.75	40.02	3.20667	37.9733	3.56584	1.97e-106	4.57e-106	UU050	WP_020002819.1 F0F1 ATP synthase subunit gamma [Mycoplasmopsis synoviae]	-	-	-	-	GO:0045261//proton-transporting ATP synthase complex, catalytic core F(1)	GO:0046933//proton-transporting ATP synthase activity, rotational mechanism	GO:0015986//ATP synthesis coupled proton transport
VY93_RS03210	230	180	224	3349	3721	3298	34.83	29.39	33.29	376.86	372.33	390.36	32.5033	379.85	3.54677	0	0	cas1	WP_020002865.1 type II CRISPR-associated endonuclease Cas1 [Mycoplasmopsis synoviae]	-	-	-	-	-	GO:0003674//molecular_function;GO:0003676//nucleic acid binding;GO:0003677//DNA binding;GO:0003824//catalytic activity;GO:0004518//nuclease activity;GO:0004519//endonuclease activity;GO:0004520//endodeoxyribonuclease activity;GO:0004536//deoxyribonuclease activity;GO:0005488//binding;GO:0016787//hydrolase activity;GO:0016788//hydrolase activity, acting on ester bonds;GO:0043167//ion binding;GO:00…	GO:0002252//immune effector process;GO:0002376//immune system process;GO:0006139//nucleobase-containing compound metabolic process;GO:0006259//DNA metabolic process;GO:0006725//cellular aromatic compound metabolic process;GO:0006807//nitrogen compound metabolic process;GO:0006950//response to stress;GO:0006952//defense response;GO:0006996//organelle organization;GO:0008150//biological_process;GO:…
VY93_RS01070	465	291	349	5729	6312	5974	60.76	41	44.76	556.34	545.04	610.21	48.84	570.53	3.54617	1.91e-274	7.26e-274	oppB	WP_026365166.1 ABC transporter permease [Mycoplasmopsis synoviae]	Environmental Information Processing;Cellular Processes	Membrane transport;Cellular community - prokaryotes	ko02010//ABC transporters;ko02024//Quorum sensing	K15581;K15581	GO:0005887//integral component of plasma membrane;GO:0016020//membrane;GO:0055052//ATP-binding cassette (ABC) transporter complex, substrate-binding subunit-containing	GO:0015413//ABC-type nickel transporter activity;GO:0015416//ABC-type phosphonate transporter activity	GO:0015675//nickel cation transport;GO:0015716//organic phosphonate transport;GO:0015837//amine transport;GO:0055085//transmembrane transport
VY93_RS01510	88	85	98	1374	1540	1361	12.44	12.96	13.6	144.37	143.89	150.42	13	146.227	3.49162	5.68730951232677e-310	0	nrnA	WP_020002753.1 bifunctional oligoribonuclease/PAP phosphatase NrnA [Mycoplasmopsis synoviae]	Metabolism;Metabolism;Metabolism	Global and overview maps;Global and overview maps;Energy metabolism	ko01100//Metabolic pathways;ko01120//Microbial metabolism in diverse environments;ko00920//Sulfur metabolism	K06881;K06881;K06881	-	GO:0003676//nucleic acid binding	-
VY93_RS02780	41	20	28	496	430	453	6.47	3.4	4.34	58.17	44.84	55.88	4.73667	52.9633	3.48305	1.23e-78	2.46e-78	potB	WP_020003027.1 ABC transporter permease [Mycoplasmopsis synoviae]	Environmental Information Processing	Membrane transport	ko02010//ABC transporters	K11071	GO:0005575//cellular_component;GO:0005634//nucleus;GO:0005886//plasma membrane;GO:0005887//integral component of plasma membrane;GO:0016020//membrane;GO:0016021//integral component of membrane;GO:0031224//intrinsic component of membrane;GO:0043190//ATP-binding cassette (ABC) transporter complex;GO:0055052//ATP-binding cassette (ABC) transporter complex, substrate-binding subunit-containing;GO:007…	GO:0008324//cation transmembrane transporter activity;GO:0015412//ABC-type molybdate transporter activity;GO:0015415//ATPase-coupled phosphate ion transmembrane transporter activity;GO:0015419//ABC-type sulfate transporter activity;GO:0016409//palmitoyltransferase activity;GO:0033225//ATPase-coupled 2-aminoethylphosphonate transporter activity;GO:0042626//ATPase-coupled transmembrane transporter …	GO:0006810//transport;GO:0006812//cation transport;GO:0006817//phosphate ion transport;GO:0008150//biological_process;GO:0008272//sulfate transport;GO:0015689//molybdate ion transport;GO:0015888//thiamine transport;GO:0030974//thiamine pyrophosphate transmembrane transport;GO:0033223//2-aminoethylphosphonate transport;GO:0051179//localization;GO:0051234//establishment of localization;GO:0055085//…
VY93_RS00735	686	664	725	10554	11961	10086	50.91	53.13	52.81	582.02	586.53	585.05	52.2833	584.533	3.48286	0	0	MG119	WP_020002907.1 ABC transporter ATP-binding protein [Mycoplasmopsis synoviae]	Environmental Information Processing	Membrane transport	ko02010//ABC transporters	K23537	GO:0005575//cellular_component;GO:0005886//plasma membrane;GO:0005887//integral component of plasma membrane;GO:0009380//excinuclease repair complex;GO:0009898//cytoplasmic side of plasma membrane;GO:0016020//membrane;GO:0016021//integral component of membrane;GO:0043190//ATP-binding cassette (ABC) transporter complex;GO:0055051//ATP-binding cassette (ABC) transporter complex, integrated substrat…	GO:0000166//nucleotide binding;GO:0003674//molecular_function;GO:0003824//catalytic activity;GO:0003924//GTPase activity;GO:0005260//intracellularly ATP-gated chloride channel activity;GO:0005319//lipid transporter activity;GO:0005436//sodium:phosphate symporter activity;GO:0005488//binding;GO:0005524//ATP binding;GO:0005525//GTP binding;GO:0009381//excinuclease ABC activity;GO:0009982//pseudouri…	GO:0000910//cytokinesis;GO:0001522//pseudouridine synthesis;GO:0006289//nucleotide-excision repair;GO:0006810//transport;GO:0006817//phosphate ion transport;GO:0006824//cobalt ion transport;GO:0006855//xenobiotic transmembrane transport;GO:0006869//lipid transport;GO:0007601//visual perception;GO:0008150//biological_process;GO:0008272//sulfate transport;GO:0008643//carbohydrate transport;GO:00094…
VY93_RS00960	1274	1295	1283	20085	21558	18756	143.11	156.86	141.46	1676.71	1600.26	1646.93	147.143	1641.3	3.47954	0	0	--	AKB10956.1 P60-like lipoprotein [Mycoplasmopsis synoviae ATCC 25204] [Mycoplasmopsis synoviae]	-	-	-	-	-	-	-
VY93_RS02865	168	120	124	2128	2287	1981	21.95	16.91	15.9	206.65	197.48	202.35	18.2533	202.16	3.46927	0	0	--	WP_020002981.1 hypothetical protein [Mycoplasmopsis synoviae]	-	-	-	-	GO:0005575//cellular_component;GO:0005622//intracellular anatomical structure;GO:0005657//replication fork;GO:0005694//chromosome;GO:0030894//replisome;GO:0032991//protein-containing complex;GO:0032993//protein-DNA complex;GO:0043226//organelle;GO:0043228//non-membrane-bounded organelle;GO:0043229//intracellular organelle;GO:0043232//intracellular non-membrane-bounded organelle;GO:1990077//primos…	GO:0000166//nucleotide binding;GO:0003674//molecular_function;GO:0003676//nucleic acid binding;GO:0003677//DNA binding;GO:0005488//binding;GO:0005524//ATP binding;GO:0017076//purine nucleotide binding;GO:0030554//adenyl nucleotide binding;GO:0032553//ribonucleotide binding;GO:0032555//purine ribonucleotide binding;GO:0032559//adenyl ribonucleotide binding;GO:0035639//purine ribonucleoside triphos…	GO:0006139//nucleobase-containing compound metabolic process;GO:0006259//DNA metabolic process;GO:0006260//DNA replication;GO:0006261//DNA-dependent DNA replication;GO:0006269//DNA replication, synthesis of RNA primer;GO:0006725//cellular aromatic compound metabolic process;GO:0006807//nitrogen compound metabolic process;GO:0008150//biological_process;GO:0008152//metabolic process;GO:0009058//bio…
VY93_RS02505	13310.1	11801.7	12988.1	186624	208537	179794	842.62	805.6	807.04	8779.97	8723.8	8897.13	818.42	8800.3	3.42664	0	0	--	WP_046128344.1 putative immunoglobulin-blocking virulence protein [Mycoplasmopsis synoviae]	-	-	-	-	-	GO:0005515//protein binding	-
VY93_RS02945	357	293	358	4990	5362	4661	25.4	22.48	25	263.83	252.08	259.21	24.2933	258.373	3.41082	0	0	rnj1	WP_020002995.1 ribonuclease J [Mycoplasmopsis synoviae]	Genetic Information Processing	Folding, sorting and degradation	ko03018//RNA degradation	K12574	GO:0005575//cellular_component;GO:0005622//intracellular anatomical structure;GO:0005737//cytoplasm	GO:0003674//molecular_function;GO:0003676//nucleic acid binding;GO:0003723//RNA binding;GO:0003824//catalytic activity;GO:0004416//hydroxyacylglutathione hydrolase activity;GO:0004518//nuclease activity;GO:0004519//endonuclease activity;GO:0004521//endoribonuclease activity;GO:0004527//exonuclease activity;GO:0004532//exoribonuclease activity;GO:0004534//5'-3' exoribonuclease activity;GO:0004540/…	GO:0006139//nucleobase-containing compound metabolic process;GO:0006364//rRNA processing;GO:0006396//RNA processing;GO:0006401//RNA catabolic process;GO:0006725//cellular aromatic compound metabolic process;GO:0006807//nitrogen compound metabolic process;GO:0008150//biological_process;GO:0008152//metabolic process;GO:0009290//DNA import into cell involved in transformation;GO:0009987//cellular pr…
VY93_RS02860	271	187	183	3109	3482	2923	40.62	30.23	26.93	346.34	344.92	342.5	32.5933	344.587	3.40222	4.44e-259	1.61e-258	--	WP_109537226.1 hypothetical protein [Mycoplasmopsis synoviae]	-	-	-	-	-	-	-
VY93_RS02090	2657	2545	2692	37583	42901	35855	188.13	194.31	187.09	1977.63	2007.34	1984.51	189.843	1989.83	3.38976	0	0	--	AKB11124.1 lipoprotein [Mycoplasmopsis synoviae ATCC 25204] [Mycoplasmopsis synoviae]	-	-	-	-	-	-	-
VY93_RS02785	35	38	34	534	545	446	5.56	6.51	5.3	63.07	57.24	55.41	5.79	58.5733	3.33861	1.2e-128	3e-128	potC	WP_020003028.1 spermidine/putrescine ABC transporter permease [Mycoplasmopsis synoviae]	Environmental Information Processing	Membrane transport	ko02010//ABC transporters	K11070	GO:0005575//cellular_component;GO:0005886//plasma membrane;GO:0005887//integral component of plasma membrane;GO:0016020//membrane;GO:0016021//integral component of membrane;GO:0031224//intrinsic component of membrane;GO:0032991//protein-containing complex;GO:0043190//ATP-binding cassette (ABC) transporter complex;GO:0055052//ATP-binding cassette (ABC) transporter complex, substrate-binding subuni…	GO:0015412//ABC-type molybdate transporter activity;GO:0016780//phosphotransferase activity, for other substituted phosphate groups;GO:0033225//ATPase-coupled 2-aminoethylphosphonate transporter activity;GO:0042626//ATPase-coupled transmembrane transporter activity	GO:0006810//transport;GO:0006811//ion transport;GO:0006812//cation transport;GO:0008150//biological_process;GO:0008654//phospholipid biosynthetic process;GO:0015689//molybdate ion transport;GO:0015695//organic cation transport;GO:0015696//ammonium transport;GO:0015846//polyamine transport;GO:0015847//putrescine transport;GO:0033223//2-aminoethylphosphonate transport;GO:0051179//localization;GO:00…
VY93_RS00745	638	549	602	7907	9121	7472	89.92	83.44	83.28	828.21	849.52	823.22	85.5467	833.65	3.28466	0	0	MG121	WP_020002909.1 ABC transporter permease [Mycoplasmopsis synoviae]	Environmental Information Processing	Membrane transport	ko02010//ABC transporters	K23536	GO:0005575//cellular_component;GO:0005886//plasma membrane;GO:0005887//integral component of plasma membrane;GO:0016020//membrane;GO:0016021//integral component of membrane;GO:0031224//intrinsic component of membrane;GO:0055052//ATP-binding cassette (ABC) transporter complex, substrate-binding subunit-containing;GO:0071944//cell periphery	GO:0003674//molecular_function;GO:0005215//transporter activity;GO:0022857//transmembrane transporter activity;GO:0033221//ATPase-coupled urea transmembrane transporter activity	GO:0006810//transport;GO:0008150//biological_process;GO:0015840//urea transport;GO:0051179//localization;GO:0051234//establishment of localization;GO:0055085//transmembrane transport
VY93_RS00475	179	118	160	1972	2229	1934	14.4	10.24	12.64	117.93	118.53	121.65	12.4267	119.37	3.26393	0	0	--	WP_117274847.1 ABC transporter permease subunit [Mycoplasmopsis synoviae]	Environmental Information Processing	Membrane transport	ko02010//ABC transporters	K02042	GO:0005575//cellular_component;GO:0005634//nucleus;GO:0005886//plasma membrane;GO:0005887//integral component of plasma membrane;GO:0016020//membrane;GO:0016021//integral component of membrane;GO:0031224//intrinsic component of membrane;GO:0055052//ATP-binding cassette (ABC) transporter complex, substrate-binding subunit-containing;GO:0071944//cell periphery	GO:0008301//DNA binding, bending;GO:0015416//ABC-type phosphonate transporter activity	GO:0006810//transport;GO:0007531//mating type determination;GO:0008150//biological_process;GO:0015716//organic phosphonate transport;GO:0045895//positive regulation of mating-type specific transcription, DNA-templated;GO:0051179//localization;GO:0051234//establishment of localization;GO:0055085//transmembrane transport
VY93_RS00010	823	676	752	9930	10786	9515	97.59	86.43	87.52	875.01	845.13	881.91	90.5133	867.35	3.26041	0	0	--	WP_020003053.1 DNA polymerase III subunit beta [Mycoplasmopsis synoviae]	Genetic Information Processing;Genetic Information Processing;Genetic Information Processing	Replication and repair;Replication and repair;Replication and repair	ko03440//Homologous recombination;ko03030//DNA replication;ko03430//Mismatch repair	K02338;K02338;K02338	GO:0005575//cellular_component;GO:0005622//intracellular anatomical structure;GO:0005737//cytoplasm;GO:0009360//DNA polymerase III complex;GO:0032991//protein-containing complex;GO:0042575//DNA polymerase complex;GO:0061695//transferase complex, transferring phosphorus-containing groups;GO:1902494//catalytic complex;GO:1990234//transferase complex	GO:0003674//molecular_function;GO:0003676//nucleic acid binding;GO:0003677//DNA binding;GO:0003824//catalytic activity;GO:0003887//DNA-directed DNA polymerase activity;GO:0004518//nuclease activity;GO:0004527//exonuclease activity;GO:0005488//binding;GO:0008408//3'-5' exonuclease activity;GO:0016740//transferase activity;GO:0016772//transferase activity, transferring phosphorus-containing groups;…	GO:0006139//nucleobase-containing compound metabolic process;GO:0006259//DNA metabolic process;GO:0006260//DNA replication;GO:0006725//cellular aromatic compound metabolic process;GO:0006807//nitrogen compound metabolic process;GO:0008150//biological_process;GO:0008152//metabolic process;GO:0009058//biosynthetic process;GO:0009059//macromolecule biosynthetic process;GO:0009987//cellular process;G…
VY93_RS01105	31426	31109	33779	420224	476894	397664	2297.79	2452.65	2424.2	22833.8	23041.9	22728.1	2391.55	22867.9	3.25731	0	0	nanT	WP_117274857.1 sodium:solute symporter [Mycoplasmopsis synoviae]	-	-	-	-	GO:0005575//cellular_component;GO:0005886//plasma membrane;GO:0005887//integral component of plasma membrane;GO:0016020//membrane;GO:0016021//integral component of membrane;GO:0031224//intrinsic component of membrane;GO:0071944//cell periphery	GO:0003674//molecular_function;GO:0005215//transporter activity;GO:0005298//proline:sodium symporter activity;GO:0005515//protein binding;GO:0015370//solute:sodium symporter activity;GO:0015498//pantothenate:sodium symporter activity;GO:0022857//transmembrane transporter activity	GO:0006810//transport;GO:0008150//biological_process;GO:0008643//carbohydrate transport;GO:0015824//proline transport;GO:0015887//pantothenate transmembrane transport;GO:0015937//coenzyme A biosynthetic process;GO:0051179//localization;GO:0051234//establishment of localization;GO:0055085//transmembrane transport;GO:0071702//organic substance transport
VY93_RS01975	51	30	34	457	571	472	8.79	5.58	5.75	58.55	65.05	63.6	6.70667	62.4	3.21788	6.59e-117	1.6e-116	rsmA	WP_011283507.1 16S rRNA (adenine(1518)-N(6)/adenine(1519)-N(6))-dimethyltransferase RsmA [Mycoplasmopsis synoviae]	-	-	-	-	GO:0005575//cellular_component;GO:0005622//intracellular anatomical structure;GO:0005737//cytoplasm	GO:0000179//rRNA (adenine-N6,N6-)-dimethyltransferase activity;GO:0003674//molecular_function;GO:0003676//nucleic acid binding;GO:0003723//RNA binding;GO:0003824//catalytic activity;GO:0005488//binding;GO:0008168//methyltransferase activity;GO:0008170//N-methyltransferase activity;GO:0008171//O-methyltransferase activity;GO:0008173//RNA methyltransferase activity;GO:0008176//tRNA (guanine-N7-)-me…	GO:0000154//rRNA modification;GO:0001510//RNA methylation;GO:0006139//nucleobase-containing compound metabolic process;GO:0006364//rRNA processing;GO:0006396//RNA processing;GO:0006400//tRNA modification;GO:0006464//cellular protein modification process;GO:0006725//cellular aromatic compound metabolic process;GO:0006744//ubiquinone biosynthetic process;GO:0006807//nitrogen compound metabolic proc…
VY93_RS01830	487	456	451	5831	6491	5587	67.58	68.23	61.43	601.31	595.2	606.02	65.7467	600.843	3.192	0	0	nrnA	WP_020003186.1 bifunctional oligoribonuclease/PAP phosphatase NrnA [Mycoplasmopsis synoviae]	Metabolism;Metabolism;Metabolism	Global and overview maps;Global and overview maps;Energy metabolism	ko01100//Metabolic pathways;ko01120//Microbial metabolism in diverse environments;ko00920//Sulfur metabolism	K06881;K06881;K06881	-	GO:0003676//nucleic acid binding;GO:0008297//single-stranded DNA exodeoxyribonuclease activity	GO:0006310//DNA recombination
VY93_RS03215	50	46	37	571	626	513	20.37	20.21	14.8	172.9	168.55	163.39	18.46	168.28	3.18839	1.62e-141	4.23e-141	--	WP_109537261.1 CRISPR-associated endonuclease Cas2 [Mycoplasmopsis synoviae]	-	-	-	-	-	GO:0003674//molecular_function;GO:0003824//catalytic activity;GO:0004518//nuclease activity;GO:0004519//endonuclease activity;GO:0004521//endoribonuclease activity;GO:0004540//ribonuclease activity;GO:0005488//binding;GO:0016787//hydrolase activity;GO:0016788//hydrolase activity, acting on ester bonds;GO:0043167//ion binding;GO:0043169//cation binding;GO:0046872//metal ion binding;GO:0140098//cat…	GO:0002252//immune effector process;GO:0002376//immune system process;GO:0006139//nucleobase-containing compound metabolic process;GO:0006259//DNA metabolic process;GO:0006725//cellular aromatic compound metabolic process;GO:0006807//nitrogen compound metabolic process;GO:0006950//response to stress;GO:0006952//defense response;GO:0006996//organelle organization;GO:0008150//biological_process;GO:…
VY93_RS02870	38	24	36	410	419	372	10.08	6.86	9.37	80.81	73.43	77.12	8.77	77.12	3.13646	3.68e-106	8.45e-106	--	WP_020002982.1 dephospho-CoA kinase [Mycoplasmopsis synoviae]	Metabolism;Metabolism	Global and overview maps;Metabolism of cofactors and vitamins	ko01100//Metabolic pathways;ko00770//Pantothenate and CoA biosynthesis	K00859;K00859	GO:0005575//cellular_component;GO:0005622//intracellular anatomical structure;GO:0005737//cytoplasm	GO:0000166//nucleotide binding;GO:0003674//molecular_function;GO:0003824//catalytic activity;GO:0003924//GTPase activity;GO:0004140//dephospho-CoA kinase activity;GO:0004849//uridine kinase activity;GO:0005488//binding;GO:0005524//ATP binding;GO:0005525//GTP binding;GO:0016301//kinase activity;GO:0016740//transferase activity;GO:0016772//transferase activity, transferring phosphorus-containing gr…	GO:0006139//nucleobase-containing compound metabolic process;GO:0006163//purine nucleotide metabolic process;GO:0006164//purine nucleotide biosynthetic process;GO:0006725//cellular aromatic compound metabolic process;GO:0006753//nucleoside phosphate metabolic process;GO:0006793//phosphorus metabolic process;GO:0006796//phosphate-containing compound metabolic process;GO:0006807//nitrogen compound …
VY93_RS01755	82	54	51	753	975	590	23.41	16.62	14.29	159.75	183.93	131.66	18.1067	158.447	3.1294	2.01e-75	3.92e-75	--	WP_117274875.1 hypothetical protein [Mycoplasmopsis synoviae]	-	-	-	-	-	-	GO:0006355//regulation of transcription, DNA-templated
VY93_RS03855	860	718	758	9361	10238	8867	86.62	77.98	74.94	700.68	681.41	698.11	79.8467	693.4	3.11838	0	0	--	WP_020002738.1 thermonuclease family protein [Mycoplasmopsis synoviae]	-	-	-	-	GO:0005575//cellular_component;GO:0005886//plasma membrane;GO:0016020//membrane;GO:0071944//cell periphery	GO:0003674//molecular_function;GO:0003676//nucleic acid binding;GO:0003824//catalytic activity;GO:0004518//nuclease activity;GO:0004519//endonuclease activity;GO:0005488//binding;GO:0016787//hydrolase activity;GO:0016788//hydrolase activity, acting on ester bonds;GO:0097159//organic cyclic compound binding;GO:1901363//heterocyclic compound binding	GO:0006139//nucleobase-containing compound metabolic process;GO:0006725//cellular aromatic compound metabolic process;GO:0006807//nitrogen compound metabolic process;GO:0008150//biological_process;GO:0008152//metabolic process;GO:0009987//cellular process;GO:0034641//cellular nitrogen compound metabolic process;GO:0043170//macromolecule metabolic process;GO:0044237//cellular metabolic process;GO:…
VY93_RS01835	507	439	471	5596	6160	5264	70.79	66.1	64.55	580.67	568.37	574.54	67.1467	574.527	3.09699	0	0	nrnA	WP_026365201.1 bifunctional oligoribonuclease/PAP phosphatase NrnA [Mycoplasmopsis synoviae]	Metabolism;Metabolism;Metabolism	Global and overview maps;Global and overview maps;Energy metabolism	ko01100//Metabolic pathways;ko01120//Microbial metabolism in diverse environments;ko00920//Sulfur metabolism	K06881;K06881;K06881	-	GO:0003676//nucleic acid binding	-
VY93_RS02980	193	179	190	2125	2535	2058	12.25	12.25	11.84	100.26	106.35	102.13	12.1133	102.913	3.08676	0	0	ydcI	AKB11273.1 RNA-binding protein S1 [Mycoplasmopsis synoviae ATCC 25204] [Mycoplasmopsis synoviae]	-	-	-	-	GO:0005575//cellular_component;GO:0005622//intracellular anatomical structure;GO:0005737//cytoplasm;GO:0005829//cytosol	GO:0003674//molecular_function;GO:0003676//nucleic acid binding;GO:0003677//DNA binding;GO:0003723//RNA binding;GO:0004654//polyribonucleotide nucleotidyltransferase activity;GO:0005488//binding;GO:0005515//protein binding;GO:0097159//organic cyclic compound binding;GO:1901363//heterocyclic compound binding	GO:0006139//nucleobase-containing compound metabolic process;GO:0006402//mRNA catabolic process;GO:0006725//cellular aromatic compound metabolic process;GO:0006807//nitrogen compound metabolic process;GO:0008150//biological_process;GO:0008152//metabolic process;GO:0009314//response to radiation;GO:0009628//response to abiotic stimulus;GO:0009847//spore germination;GO:0009987//cellular process;GO:…
VY93_RS00970	208	137	131	1745	1754	1896	55.49	39.41	34.3	345.97	309.23	395.4	43.0667	350.2	3.02354	2.21e-101	4.9e-101	--	WP_225607101.1 hypothetical protein [Mycoplasmopsis synoviae]	-	-	-	-	-	-	-
VY93_RS01740	534	415	477	5352	5695	5067	59.39	49.77	52.07	442.35	418.55	440.51	53.7433	433.803	3.01288	0	0	--	WP_117274877.1 DNA polymerase IV [Mycoplasmopsis synoviae]	-	-	-	-	GO:0005575//cellular_component;GO:0005622//intracellular anatomical structure;GO:0005737//cytoplasm	GO:0003674//molecular_function;GO:0003676//nucleic acid binding;GO:0003677//DNA binding;GO:0003684//damaged DNA binding;GO:0003824//catalytic activity;GO:0003887//DNA-directed DNA polymerase activity;GO:0005488//binding;GO:0016740//transferase activity;GO:0016772//transferase activity, transferring phosphorus-containing groups;GO:0016779//nucleotidyltransferase activity;GO:0034061//DNA polymerase…	GO:0006139//nucleobase-containing compound metabolic process;GO:0006259//DNA metabolic process;GO:0006260//DNA replication;GO:0006281//DNA repair;GO:0006725//cellular aromatic compound metabolic process;GO:0006807//nitrogen compound metabolic process;GO:0006950//response to stress;GO:0006974//cellular response to DNA damage stimulus;GO:0008150//biological_process;GO:0008152//metabolic process;GO:…
VY93_RS01475	510	474	510	5482	6220	5217	39.21	39.29	38.48	313.2	315.99	313.52	38.9933	314.237	3.01055	0	0	uvrC	WP_020002788.1 GIY-YIG nuclease family protein [Mycoplasmopsis synoviae]	Genetic Information Processing	Replication and repair	ko03420//Nucleotide excision repair	K03703	GO:0005575//cellular_component;GO:0005622//intracellular anatomical structure;GO:0005737//cytoplasm;GO:0009380//excinuclease repair complex;GO:0032991//protein-containing complex;GO:1902494//catalytic complex;GO:1905347//endodeoxyribonuclease complex;GO:1905348//endonuclease complex;GO:1990391//DNA repair complex	GO:0003674//molecular_function;GO:0003677//DNA binding;GO:0003824//catalytic activity;GO:0004518//nuclease activity;GO:0004519//endonuclease activity;GO:0004520//endodeoxyribonuclease activity;GO:0004536//deoxyribonuclease activity;GO:0005515//protein binding;GO:0009381//excinuclease ABC activity;GO:0016787//hydrolase activity;GO:0016788//hydrolase activity, acting on ester bonds;GO:0140097//cata…	GO:0006139//nucleobase-containing compound metabolic process;GO:0006259//DNA metabolic process;GO:0006281//DNA repair;GO:0006289//nucleotide-excision repair;GO:0006725//cellular aromatic compound metabolic process;GO:0006807//nitrogen compound metabolic process;GO:0006950//response to stress;GO:0006974//cellular response to DNA damage stimulus;GO:0007154//cell communication;GO:0008150//biological…
VY93_RS00705	507	415	477	5067	5905	4817	73.3	64.7	67.69	544.44	564.18	544.41	68.5633	551.01	3.00657	0	0	--	WP_020003065.1 hypothetical protein [Mycoplasmopsis synoviae]	-	-	-	-	-	-	-
VY93_RS00500	399	370	339	4024	4563	3928	47.95	47.94	39.98	359.34	362.32	368.95	45.29	363.537	3.00484	0	0	--	WP_020003103.1 YihY/virulence factor BrkB family protein [Mycoplasmopsis synoviae]	-	-	-	-	GO:0005575//cellular_component;GO:0005886//plasma membrane;GO:0016020//membrane;GO:0016021//integral component of membrane;GO:0031224//intrinsic component of membrane;GO:0071944//cell periphery	-	-
VY93_RS01670	557	493	526	5674	6320	5367	34.34	32.77	31.83	259.96	257.48	258.65	32.98	258.697	2.9716	0	0	pheT	WP_020002954.1 phenylalanine--tRNA ligase subunit beta [Mycoplasmopsis synoviae]	Genetic Information Processing	Translation	ko00970//Aminoacyl-tRNA biosynthesis	K01890	GO:0005575//cellular_component;GO:0005618//cell wall;GO:0005622//intracellular anatomical structure;GO:0005737//cytoplasm;GO:0005829//cytosol;GO:0005886//plasma membrane;GO:0009328//phenylalanine-tRNA ligase complex;GO:0016020//membrane;GO:0030312//external encapsulating structure;GO:0032991//protein-containing complex;GO:0071944//cell periphery;GO:1902494//catalytic complex	GO:0000049//tRNA binding;GO:0000166//nucleotide binding;GO:0000287//magnesium ion binding;GO:0003674//molecular_function;GO:0003676//nucleic acid binding;GO:0003723//RNA binding;GO:0003824//catalytic activity;GO:0004812//aminoacyl-tRNA ligase activity;GO:0004826//phenylalanine-tRNA ligase activity;GO:0005488//binding;GO:0005515//protein binding;GO:0005524//ATP binding;GO:0016874//ligase activity;…	GO:0006082//organic acid metabolic process;GO:0006139//nucleobase-containing compound metabolic process;GO:0006399//tRNA metabolic process;GO:0006412//translation;GO:0006418//tRNA aminoacylation for protein translation;GO:0006432//phenylalanyl-tRNA aminoacylation;GO:0006518//peptide metabolic process;GO:0006520//cellular amino acid metabolic process;GO:0006725//cellular aromatic compound metaboli…
VY93_RS02440	543	515	566	5863	6348	5572	39.64	40.54	40.55	318.06	306.21	317.94	40.2433	314.07	2.96426	0	0	dnaG	WP_026365162.1 DNA primase [Mycoplasmopsis synoviae]	Genetic Information Processing	Replication and repair	ko03030//DNA replication	K02316	GO:0005575//cellular_component;GO:0005622//intracellular anatomical structure;GO:0005657//replication fork;GO:0005694//chromosome;GO:0030894//replisome;GO:0032991//protein-containing complex;GO:0032993//protein-DNA complex;GO:0043226//organelle;GO:0043228//non-membrane-bounded organelle;GO:0043229//intracellular organelle;GO:0043232//intracellular non-membrane-bounded organelle;GO:1990077//primos…	GO:0003674//molecular_function;GO:0003676//nucleic acid binding;GO:0003677//DNA binding;GO:0003824//catalytic activity;GO:0003896//DNA primase activity;GO:0003899//DNA-directed 5'-3' RNA polymerase activity;GO:0005488//binding;GO:0008270//zinc ion binding;GO:0016740//transferase activity;GO:0016772//transferase activity, transferring phosphorus-containing groups;GO:0016779//nucleotidyltransferase…	GO:0006139//nucleobase-containing compound metabolic process;GO:0006259//DNA metabolic process;GO:0006260//DNA replication;GO:0006261//DNA-dependent DNA replication;GO:0006269//DNA replication, synthesis of RNA primer;GO:0006725//cellular aromatic compound metabolic process;GO:0006807//nitrogen compound metabolic process;GO:0008150//biological_process;GO:0008152//metabolic process;GO:0009058//bio…
VY93_RS03205	3473	3065	3131	32877	36483	31295	152.61	145.22	135.04	1073.62	1059.37	1074.94	144.29	1069.31	2.88964	0	0	cas9-1	WP_026365159.1 type II CRISPR RNA-guided endonuclease Cas9 [Mycoplasmopsis synoviae]	-	-	-	-	GO:0005575//cellular_component	GO:0003674//molecular_function;GO:0003676//nucleic acid binding;GO:0003677//DNA binding;GO:0003723//RNA binding;GO:0003824//catalytic activity;GO:0004518//nuclease activity;GO:0004519//endonuclease activity;GO:0004520//endodeoxyribonuclease activity;GO:0005488//binding;GO:0016787//hydrolase activity;GO:0016788//hydrolase activity, acting on ester bonds;GO:0043167//ion binding;GO:0043169//cation b…	GO:0002252//immune effector process;GO:0002376//immune system process;GO:0006139//nucleobase-containing compound metabolic process;GO:0006725//cellular aromatic compound metabolic process;GO:0006807//nitrogen compound metabolic process;GO:0006950//response to stress;GO:0006952//defense response;GO:0008150//biological_process;GO:0008152//metabolic process;GO:0009605//response to external stimulus;…
VY93_RS01815	2844	2994	2852	29681	33220	27314	246.56	279.88	242.68	1912.26	1903.12	1850.98	256.373	1888.79	2.88114	0	0	--	WP_020003183.1 hypothetical protein [Mycoplasmopsis synoviae]	-	-	-	-	GO:0031514//motile cilium	GO:0005524//ATP binding;GO:0030983//mismatched DNA binding	GO:0006260//DNA replication;GO:0006298//mismatch repair;GO:0007059//chromosome segregation;GO:0030261//chromosome condensation;GO:0048870//cell motility
VY93_RS03390	189	154	182	1720	1879	1733	27.87	24.48	26.34	188.46	183.07	199.73	26.23	190.42	2.8599	5.88e-255	2.12e-254	MYPU_3590	WP_117274837.1 DegV family EDD domain-containing protein [Mycoplasmopsis synoviae]	-	-	-	-	GO:0005575//cellular_component	GO:0003674//molecular_function;GO:0005488//binding;GO:0008289//lipid binding;GO:0016740//transferase activity	GO:0008150//biological_process
VY93_RS02885	338	284	326	2996	3400	3084	31.76	28.77	30.07	209.21	211.11	226.52	30.2	215.613	2.83583	0	0	--	WP_117274829.1 GA module-containing protein [Mycoplasmopsis synoviae]	-	-	-	-	-	GO:0003677//DNA binding;GO:0008270//zinc ion binding	-
VY93_RS00130	13334	12084	13323	124091	139448	118328	1310.62	1280.73	1285.35	9064.28	9057.4	9091.4	1292.23	9071.03	2.8114	0	0	ffh	WP_020003037.1 signal recognition particle protein [Mycoplasmopsis synoviae]	Cellular Processes;Genetic Information Processing;Environmental Information Processing	Cellular community - prokaryotes;Folding, sorting and degradation;Membrane transport	ko02024//Quorum sensing;ko03060//Protein export;ko03070//Bacterial secretion system	K03106;K03106;K03106	GO:0005575//cellular_component;GO:0005618//cell wall;GO:0005622//intracellular anatomical structure;GO:0005737//cytoplasm;GO:0005786//signal recognition particle, endoplasmic reticulum targeting;GO:0005829//cytosol;GO:0005886//plasma membrane;GO:0009360//DNA polymerase III complex;GO:0016020//membrane;GO:0016021//integral component of membrane;GO:0030312//external encapsulating structure;GO:00329…	GO:0000166//nucleotide binding;GO:0001882//nucleoside binding;GO:0001883//purine nucleoside binding;GO:0003674//molecular_function;GO:0003676//nucleic acid binding;GO:0003677//DNA binding;GO:0003723//RNA binding;GO:0003824//catalytic activity;GO:0003873//6-phosphofructo-2-kinase activity;GO:0003887//DNA-directed DNA polymerase activity;GO:0003924//GTPase activity;GO:0004020//adenylylsulfate kinas…	GO:0002949//tRNA threonylcarbamoyladenosine modification;GO:0006000//fructose metabolic process;GO:0006260//DNA replication;GO:0006605//protein targeting;GO:0006612//protein targeting to membrane;GO:0006613//cotranslational protein targeting to membrane;GO:0006614//SRP-dependent cotranslational protein targeting to membrane;GO:0006617//SRP-dependent cotranslational protein targeting to membrane, …
VY93_RS01785	4561	3855	4402	40554	45451	39238	133.27	121.45	126.24	880.57	877.55	896.17	126.987	884.763	2.80061	0	0	--	WP_020003177.1 SGNH/GDSL hydrolase family protein [Mycoplasmopsis synoviae]	-	-	-	-	-	GO:0003723//RNA binding;GO:0003724//RNA helicase activity;GO:0016788//hydrolase activity, acting on ester bonds	-
VY93_RS00590	240	229	240	2254	2490	2169	19.63	20.2	19.27	137	134.58	138.67	19.7	136.75	2.79527	0	0	malL	WP_020003087.1 alpha-amylase family glycosyl hydrolase [Mycoplasmopsis synoviae]	-	-	-	-	-	GO:0003824//catalytic activity;GO:0003844//1,4-alpha-glucan branching enzyme activity;GO:0004133//glycogen debranching enzyme activity;GO:0008788//alpha,alpha-phosphotrehalase activity;GO:0016798//hydrolase activity, acting on glycosyl bonds;GO:0047470//(1,4)-alpha-D-glucan 1-alpha-D-glucosylmutase activity;GO:0047471//maltose alpha-D-glucosyltransferase activity	GO:0005975//carbohydrate metabolic process;GO:0005978//glycogen biosynthetic process;GO:0005980//glycogen catabolic process;GO:0005991//trehalose metabolic process;GO:0005992//trehalose biosynthetic process
VY93_RS00645	88	50	87	700	760	706	17.61	10.79	17.09	104.09	100.49	110.42	15.1633	105	2.79173	2.15e-106	4.97e-106	SPAC31G5.05c	WP_020003076.1 ribulose-phosphate 3-epimerase [Mycoplasmopsis synoviae]	Metabolism;Metabolism;Metabolism;Metabolism;Metabolism;Metabolism;Metabolism;Metabolism	Global and overview maps;Global and overview maps;Global and overview maps;Global and overview maps;Global and overview maps;Carbohydrate metabolism;Energy metabolism;Carbohydrate metabolism	ko01100//Metabolic pathways;ko01110//Biosynthesis of secondary metabolites;ko01120//Microbial metabolism in diverse environments;ko01200//Carbon metabolism;ko01230//Biosynthesis of amino acids;ko00030//Pentose phosphate pathway;ko00710//Carbon fixation in photosynthetic organisms;ko00040//Pentose and glucuronate interconversions	K01783;K01783;K01783;K01783;K01783;K01783;K01783;K01783	GO:0005575//cellular_component	GO:0003674//molecular_function;GO:0003824//catalytic activity;GO:0004750//ribulose-phosphate 3-epimerase activity;GO:0005488//binding;GO:0016853//isomerase activity;GO:0016854//racemase and epimerase activity;GO:0016857//racemase and epimerase activity, acting on carbohydrates and derivatives;GO:0043167//ion binding;GO:0043169//cation binding;GO:0046872//metal ion binding	GO:0000105//histidine biosynthetic process;GO:0005975//carbohydrate metabolic process;GO:0006081//cellular aldehyde metabolic process;GO:0006098//pentose-phosphate shunt;GO:0006139//nucleobase-containing compound metabolic process;GO:0006725//cellular aromatic compound metabolic process;GO:0006739//NADP metabolic process;GO:0006753//nucleoside phosphate metabolic process;GO:0006793//phosphorus me…
VY93_RS00455	100	72	76	767	789	783	19.83	15.4	14.79	113.04	103.4	121.38	16.6733	112.607	2.75568	9.6e-114	2.28e-113	rsmE	WP_020003111.1 16S rRNA (uracil(1498)-N(3))-methyltransferase [Mycoplasmopsis synoviae]	-	-	-	-	GO:0005575//cellular_component;GO:0005622//intracellular anatomical structure;GO:0005737//cytoplasm	GO:0003674//molecular_function;GO:0003824//catalytic activity;GO:0008168//methyltransferase activity;GO:0008170//N-methyltransferase activity;GO:0008173//RNA methyltransferase activity;GO:0008649//rRNA methyltransferase activity;GO:0008757//S-adenosylmethionine-dependent methyltransferase activity;GO:0016436//rRNA (uridine) methyltransferase activity;GO:0016740//transferase activity;GO:0016741//t…	GO:0000154//rRNA modification;GO:0001510//RNA methylation;GO:0006139//nucleobase-containing compound metabolic process;GO:0006364//rRNA processing;GO:0006396//RNA processing;GO:0006725//cellular aromatic compound metabolic process;GO:0006807//nitrogen compound metabolic process;GO:0008150//biological_process;GO:0008152//metabolic process;GO:0009451//RNA modification;GO:0009987//cellular process;G…
VY93_RS02835	29	29	20	218	287	239	4.53	4.88	3.07	25.3	29.62	29.18	4.16	28.0333	2.75249	9.25e-62	1.68e-61	whiA	WP_026365176.1 DNA-binding protein WhiA [Mycoplasmopsis synoviae]	-	-	-	-	GO:0005575//cellular_component;GO:0005618//cell wall;GO:0005886//plasma membrane;GO:0016020//membrane;GO:0030312//external encapsulating structure;GO:0071944//cell periphery	GO:0003674//molecular_function;GO:0003676//nucleic acid binding;GO:0003677//DNA binding;GO:0003824//catalytic activity;GO:0004518//nuclease activity;GO:0004519//endonuclease activity;GO:0005488//binding;GO:0016787//hydrolase activity;GO:0016788//hydrolase activity, acting on ester bonds;GO:0097159//organic cyclic compound binding;GO:1901363//heterocyclic compound binding	GO:0006139//nucleobase-containing compound metabolic process;GO:0006351//transcription, DNA-templated;GO:0006355//regulation of transcription, DNA-templated;GO:0006725//cellular aromatic compound metabolic process;GO:0006807//nitrogen compound metabolic process;GO:0008150//biological_process;GO:0008152//metabolic process;GO:0009058//biosynthetic process;GO:0009059//macromolecule biosynthetic proc…
VY93_RS00585	289	278	329	2772	3037	2629	16.38	16.99	18.3	116.73	113.72	116.45	17.2233	115.633	2.74712	0	0	ycjT	WP_020003088.1 glycoside hydrolase family 65 protein [Mycoplasmopsis synoviae]	-	-	-	-	GO:0005575//cellular_component;GO:0005618//cell wall;GO:0030312//external encapsulating structure;GO:0071944//cell periphery	GO:0003674//molecular_function;GO:0003824//catalytic activity;GO:0004519//endonuclease activity;GO:0005488//binding;GO:0016787//hydrolase activity;GO:0016798//hydrolase activity, acting on glycosyl bonds;GO:0030246//carbohydrate binding	GO:0005975//carbohydrate metabolic process;GO:0008150//biological_process;GO:0008152//metabolic process;GO:0044238//primary metabolic process;GO:0071704//organic substance metabolic process
VY93_RS02415	19	25	15	178	216	168	4.84	6.86	3.75	33.69	36.35	33.44	5.15	34.4933	2.74367	1.42e-53	2.44e-53	--	WP_117274885.1 isochorismatase family protein [Mycoplasmopsis synoviae]	-	-	-	-	-	-	-
VY93_RS00690	704	589	634	5872	6524	5694	51.14	46.14	45.21	317	313.17	323.33	47.4967	317.833	2.74237	0	0	--	WP_051085469.1 ABC transporter permease [Mycoplasmopsis synoviae]	-	-	-	-	-	-	GO:0055085//transmembrane transport
VY93_RS03705	25	13	22	211	193	146	3.93	2.2	3.4	24.66	20.06	17.95	3.17667	20.89	2.71723	1.08e-38	1.69e-38	--	WP_026365147.1 hypothetical protein [Mycoplasmopsis synoviae]	-	-	-	-	-	GO:0003677//DNA binding;GO:0008170//N-methyltransferase activity	GO:0006306//DNA methylation
VY93_RS00950	3015	2363	2764	23627	27174	24036	270.27	228.4	243.19	1573.97	1609.68	1684.23	247.287	1622.63	2.71407	0	0	--	WP_020002812.1 DNA recombination protein RmuC [Mycoplasmopsis synoviae]	-	-	-	-	GO:0005576//extracellular region;GO:0005925//focal adhesion;GO:0016020//membrane	GO:0000774//adenyl-nucleotide exchange factor activity;GO:0004435//phosphatidylinositol phospholipase C activity;GO:0004713//protein tyrosine kinase activity;GO:0005509//calcium ion binding;GO:0008289//lipid binding;GO:0008948//oxaloacetate decarboxylase activity;GO:0015081//sodium ion transmembrane transporter activity;GO:0042803//protein homodimerization activity;GO:0051087//chaperone binding;G…	GO:0006457//protein folding;GO:0006468//protein phosphorylation;GO:0006869//lipid transport;GO:0007172//signal complex assembly;GO:0009234//menaquinone biosynthetic process;GO:0009292//genetic transfer;GO:0016042//lipid catabolic process;GO:0036376//sodium ion export across plasma membrane;GO:0042157//lipoprotein metabolic process
VY93_RS02085	57	55	38	460	521	387	9.46	9.84	6.19	56.75	57.15	50.22	8.49667	54.7067	2.68675	6.1e-80	1.23e-79	--	AKB11123.1 glycerol transporter subunit C [Mycoplasmopsis synoviae ATCC 25204] [Mycoplasmopsis synoviae]	-	-	-	-	GO:0016020//membrane	-	GO:0055085//transmembrane transport
VY93_RS02520	1490	1351	1391	12326	14074	11832	129.68	126.78	118.82	797.21	809.41	804.93	125.093	803.85	2.68392	0	0	atpA2	WP_020002816.1 ATP F0F1 synthase subunit alpha [Mycoplasmopsis synoviae]	Metabolism;Metabolism;Metabolism	Global and overview maps;Energy metabolism;Energy metabolism	ko01100//Metabolic pathways;ko00190//Oxidative phosphorylation;ko00195//Photosynthesis	K02111;K02111;K02111	GO:0000275//mitochondrial proton-transporting ATP synthase complex, catalytic sector F(1);GO:0009288//bacterial-type flagellum;GO:0016469//proton-transporting two-sector ATPase complex;GO:0016471//vacuolar proton-transporting V-type ATPase complex;GO:0030257//type III protein secretion system complex;GO:0042729//DASH complex;GO:0045261//proton-transporting ATP synthase complex, catalytic core F(1…	GO:0004386//helicase activity;GO:0005524//ATP binding;GO:0008186//ATP-dependent activity, acting on RNA;GO:0008553//P-type proton-exporting transporter activity;GO:0016887//ATP hydrolysis activity;GO:0046933//proton-transporting ATP synthase activity, rotational mechanism;GO:0046961//proton-transporting ATPase activity, rotational mechanism	GO:0000278//mitotic cell cycle;GO:0001539//cilium or flagellum-dependent cell motility;GO:0006353//DNA-templated transcription, termination;GO:0015986//ATP synthesis coupled proton transport;GO:0030254//protein secretion by the type III secretion system
VY93_RS01990	26	33	14	242	216	205	7.42	10.16	3.92	51.34	40.75	45.75	7.16667	45.9467	2.68059	6.31e-42	1e-41	--	AKJ20589.1 putative 2 cooccurring with ATP synthase chains [Mycoplasmopsis synoviae]	-	-	-	-	GO:0016020//membrane;GO:0016021//integral component of membrane	GO:0016409//palmitoyltransferase activity	GO:0007283//spermatogenesis;GO:0009403//toxin biosynthetic process;GO:0035092//sperm chromatin condensation
VY93_RS01735	1256	978	1250	9909	11297	9570	155.51	130.57	151.91	911.76	924.3	926.21	145.997	920.757	2.65688	0	0	nadD	WP_020002941.1 nicotinate-nucleotide adenylyltransferase [Mycoplasmopsis synoviae]	Metabolism;Metabolism	Global and overview maps;Metabolism of cofactors and vitamins	ko01100//Metabolic pathways;ko00760//Nicotinate and nicotinamide metabolism	K00969;K00969	GO:0005737//cytoplasm	GO:0000166//nucleotide binding;GO:0000309//nicotinamide-nucleotide adenylyltransferase activity;GO:0003674//molecular_function;GO:0003824//catalytic activity;GO:0003919//FMN adenylyltransferase activity;GO:0004515//nicotinate-nucleotide adenylyltransferase activity;GO:0004521//endoribonuclease activity;GO:0004595//pantetheine-phosphate adenylyltransferase activity;GO:0004781//sulfate adenylyltran…	GO:0006139//nucleobase-containing compound metabolic process;GO:0006402//mRNA catabolic process;GO:0006725//cellular aromatic compound metabolic process;GO:0006747//FAD biosynthetic process;GO:0006753//nucleoside phosphate metabolic process;GO:0006793//phosphorus metabolic process;GO:0006796//phosphate-containing compound metabolic process;GO:0006807//nitrogen compound metabolic process;GO:000815…
VY93_RS00580	88	85	89	712	883	717	17.61	18.34	17.48	105.87	116.75	112.14	17.81	111.587	2.64741	1.03e-138	2.67e-138	yvdM	WP_117274849.1 beta-phosphoglucomutase [Mycoplasmopsis synoviae]	Metabolism	Carbohydrate metabolism	ko00500//Starch and sucrose metabolism	K01838	-	GO:0003824//catalytic activity;GO:0008801//beta-phosphoglucomutase activity;GO:0008967//phosphoglycolate phosphatase activity;GO:0016787//hydrolase activity;GO:0016791//phosphatase activity;GO:0016827//hydrolase activity, acting on acid carbon-phosphorus bonds;GO:0018784//(S)-2-haloacid dehalogenase activity	GO:0005975//carbohydrate metabolic process;GO:0005992//trehalose biosynthetic process;GO:0006805//xenobiotic metabolic process;GO:0008152//metabolic process;GO:0009636//response to toxic substance;GO:0009853//photorespiration;GO:0019635//2-aminoethylphosphonate catabolic process;GO:0019636//phosphonoacetate metabolic process;GO:0019700//organic phosphonate catabolic process;GO:0043094//cellular m…
VY93_RS00760	743	581	669	5743	6229	5495	76.38	64.4	67.5	438.74	423.14	441.56	69.4267	434.48	2.64573	0	0	der	WP_020002911.1 ribosome biogenesis GTPase Der [Mycoplasmopsis synoviae]	-	-	-	-	GO:0005575//cellular_component;GO:0005618//cell wall;GO:0005737//cytoplasm;GO:0005886//plasma membrane;GO:0009898//cytoplasmic side of plasma membrane;GO:0016020//membrane;GO:0030312//external encapsulating structure;GO:0043190//ATP-binding cassette (ABC) transporter complex;GO:0055052//ATP-binding cassette (ABC) transporter complex, substrate-binding subunit-containing;GO:0071944//cell periphery	GO:0000166//nucleotide binding;GO:0000309//nicotinamide-nucleotide adenylyltransferase activity;GO:0001882//nucleoside binding;GO:0001883//purine nucleoside binding;GO:0003674//molecular_function;GO:0003723//RNA binding;GO:0003724//RNA helicase activity;GO:0003743//translation initiation factor activity;GO:0003746//translation elongation factor activity;GO:0003924//GTPase activity;GO:0004140//dep…	GO:0000103//sulfate assimilation;GO:0001514//selenocysteine incorporation;GO:0006400//tRNA modification;GO:0006412//translation;GO:0006413//translational initiation;GO:0006414//translational elongation;GO:0006464//cellular protein modification process;GO:0006576//cellular biogenic amine metabolic process;GO:0006777//Mo-molybdopterin cofactor biosynthetic process;GO:0006810//transport;GO:0006824//…
VY93_RS02140	252	214	272	2011	2448	1973	74.31	68.04	78.72	440.68	477.01	454.77	73.69	457.487	2.63419	5.7e-295	2.25e-294	Dctd	WP_020003238.1 dCMP deaminase family protein [Mycoplasmopsis synoviae]	Metabolism;Metabolism	Global and overview maps;Nucleotide metabolism	ko01100//Metabolic pathways;ko00240//Pyrimidine metabolism	K01493;K01493	-	GO:0005524//ATP binding;GO:0008251//tRNA-specific adenosine deaminase activity;GO:0008703//5-amino-6-(5-phosphoribosylamino)uracil reductase activity;GO:0008835//diaminohydroxyphosphoribosylaminopyrimidine deaminase activity;GO:0030983//mismatched DNA binding	GO:0002100//tRNA wobble adenosine to inosine editing;GO:0006298//mismatch repair;GO:0006525//arginine metabolic process;GO:0009231//riboflavin biosynthetic process
VY93_RS00565	1196	1202	1231	10515	11558	9603	187.43	203.12	189.35	1224.62	1196.94	1176.38	193.3	1199.31	2.6333	0	0	amyC	WP_011283267.1 carbohydrate ABC transporter permease [Mycoplasmopsis synoviae]	-	-	-	-	GO:0005887//integral component of plasma membrane;GO:0016020//membrane;GO:0043190//ATP-binding cassette (ABC) transporter complex;GO:0055052//ATP-binding cassette (ABC) transporter complex, substrate-binding subunit-containing	GO:0015412//ABC-type molybdate transporter activity;GO:0042626//ATPase-coupled transmembrane transporter activity	GO:0006810//transport;GO:0015689//molybdate ion transport;GO:0055085//transmembrane transport
VY93_RS02875	142	107	117	1030	1184	970	21.57	17.53	17.45	116.3	118.87	115.2	18.85	116.79	2.63128	1.45e-169	4.26e-169	polA	WP_020002983.1 DNA polymerase I [Mycoplasmopsis synoviae]	Genetic Information Processing;Genetic Information Processing;Genetic Information Processing;Genetic Information Processing	Replication and repair;Replication and repair;Replication and repair;Replication and repair	ko03440//Homologous recombination;ko03030//DNA replication;ko03420//Nucleotide excision repair;ko03410//Base excision repair	K02335;K02335;K02335;K02335	GO:0005575//cellular_component;GO:0005622//intracellular anatomical structure;GO:0005737//cytoplasm;GO:0009379//Holliday junction helicase complex	GO:0003674//molecular_function;GO:0003676//nucleic acid binding;GO:0003677//DNA binding;GO:0003824//catalytic activity;GO:0003887//DNA-directed DNA polymerase activity;GO:0004518//nuclease activity;GO:0004519//endonuclease activity;GO:0004520//endodeoxyribonuclease activity;GO:0004527//exonuclease activity;GO:0004536//deoxyribonuclease activity;GO:0005488//binding;GO:0008408//3'-5' exonuclease ac…	GO:0006139//nucleobase-containing compound metabolic process;GO:0006259//DNA metabolic process;GO:0006260//DNA replication;GO:0006261//DNA-dependent DNA replication;GO:0006271//DNA strand elongation involved in DNA replication;GO:0006273//lagging strand elongation;GO:0006281//DNA repair;GO:0006310//DNA recombination;GO:0006725//cellular aromatic compound metabolic process;GO:0006807//nitrogen com…
VY93_RS02425	214	151	179	1495	1694	1451	22.78	17.33	18.7	118.28	119.18	120.75	19.6033	119.403	2.60667	3.85e-191	1.19e-190	--	WP_011283591.1 hypothetical protein [Mycoplasmopsis synoviae]	Metabolism;Metabolism;Metabolism;Metabolism;Metabolism;Metabolism;Metabolism;Metabolism	Global and overview maps;Global and overview maps;Global and overview maps;Global and overview maps;Carbohydrate metabolism;Carbohydrate metabolism;Carbohydrate metabolism;Carbohydrate metabolism	ko01100//Metabolic pathways;ko01110//Biosynthesis of secondary metabolites;ko01120//Microbial metabolism in diverse environments;ko01200//Carbon metabolism;ko00010//Glycolysis / Gluconeogenesis;ko00030//Pentose phosphate pathway;ko00520//Amino sugar and nucleotide sugar metabolism;ko00500//Starch and sucrose metabolism	K01810;K01810;K01810;K01810;K01810;K01810;K01810;K01810	GO:0005575//cellular_component;GO:0005622//intracellular anatomical structure;GO:0005737//cytoplasm	GO:0003674//molecular_function;GO:0003824//catalytic activity;GO:0004347//glucose-6-phosphate isomerase activity;GO:0016853//isomerase activity;GO:0016860//intramolecular oxidoreductase activity;GO:0016861//intramolecular oxidoreductase activity, interconverting aldoses and ketoses	GO:0005975//carbohydrate metabolic process;GO:0005996//monosaccharide metabolic process;GO:0006006//glucose metabolic process;GO:0006082//organic acid metabolic process;GO:0006090//pyruvate metabolic process;GO:0006091//generation of precursor metabolites and energy;GO:0006094//gluconeogenesis;GO:0006096//glycolytic process;GO:0006139//nucleobase-containing compound metabolic process;GO:0006163//…
VY93_RS04285	1195	1075	1279	9930	11226	9157	66.87	64.86	70.25	412.93	415.1	400.52	67.3267	409.517	2.60467	0	0	sigA	WP_020002874.1 RNA polymerase sigma factor [Mycoplasmopsis synoviae]	Cellular Processes	Cell motility	ko02040//Flagellar assembly	K03086	GO:0005575//cellular_component;GO:0005622//intracellular anatomical structure;GO:0005737//cytoplasm	GO:0003674//molecular_function;GO:0003676//nucleic acid binding;GO:0003677//DNA binding;GO:0003700//DNA-binding transcription factor activity;GO:0005488//binding;GO:0016987//sigma factor activity;GO:0097159//organic cyclic compound binding;GO:0140110//transcription regulator activity;GO:1901363//heterocyclic compound binding	GO:0006139//nucleobase-containing compound metabolic process;GO:0006351//transcription, DNA-templated;GO:0006352//DNA-templated transcription, initiation;GO:0006355//regulation of transcription, DNA-templated;GO:0006725//cellular aromatic compound metabolic process;GO:0006807//nitrogen compound metabolic process;GO:0006950//response to stress;GO:0008150//biological_process;GO:0008152//metabolic p…
VY93_RS04030	79	54	37	467	525	449	7.18	5.29	3.3	31.55	31.54	31.91	5.25667	31.6667	2.59074	1.9e-60	3.42e-60	--	WP_117274826.1 hypothetical protein [Mycoplasmopsis synoviae]	Metabolism;Metabolism;Metabolism	Global and overview maps;Energy metabolism;Energy metabolism	ko01100//Metabolic pathways;ko00190//Oxidative phosphorylation;ko00195//Photosynthesis	K02112;K02112;K02112	-	-	-
VY93_RS00650	91	63	55	563	620	571	14.72	10.99	8.74	67.7	66.29	72.22	11.4833	68.7367	2.58154	5.01e-84	1.03e-83	rsgA	WP_011283284.1 ribosome small subunit-dependent GTPase A [Mycoplasmopsis synoviae]	Metabolism;Metabolism	Global and overview maps;Metabolism of cofactors and vitamins	ko01100//Metabolic pathways;ko00730//Thiamine metabolism	K06949;K06949	GO:0005575//cellular_component;GO:0005622//intracellular anatomical structure;GO:0005737//cytoplasm;GO:0009898//cytoplasmic side of plasma membrane;GO:0055052//ATP-binding cassette (ABC) transporter complex, substrate-binding subunit-containing	GO:0000166//nucleotide binding;GO:0001882//nucleoside binding;GO:0001883//purine nucleoside binding;GO:0003674//molecular_function;GO:0003676//nucleic acid binding;GO:0003700//DNA-binding transcription factor activity;GO:0003723//RNA binding;GO:0003824//catalytic activity;GO:0003924//GTPase activity;GO:0004385//guanylate kinase activity;GO:0005488//binding;GO:0005524//ATP binding;GO:0005525//GTP …	GO:0005975//carbohydrate metabolic process;GO:0006355//regulation of transcription, DNA-templated;GO:0006412//translation;GO:0006576//cellular biogenic amine metabolic process;GO:0006810//transport;GO:0008150//biological_process;GO:0015840//urea transport;GO:0015949//nucleobase-containing small molecule interconversion;GO:0022613//ribonucleoprotein complex biogenesis;GO:0042254//ribosome biogenes…
VY93_RS02880	500	416	458	3608	4097	3568	22.61	20.29	20.33	121.27	122.45	126.14	21.0767	123.287	2.5483	0	0	dnaE	WP_020002984.1 DNA polymerase III subunit alpha [Mycoplasmopsis synoviae]	Genetic Information Processing;Genetic Information Processing;Genetic Information Processing	Replication and repair;Replication and repair;Replication and repair	ko03440//Homologous recombination;ko03030//DNA replication;ko03430//Mismatch repair	K02337;K02337;K02337	GO:0005575//cellular_component;GO:0005622//intracellular anatomical structure;GO:0005634//nucleus;GO:0005737//cytoplasm;GO:0009360//DNA polymerase III complex	GO:0003674//molecular_function;GO:0003676//nucleic acid binding;GO:0003723//RNA binding;GO:0003824//catalytic activity;GO:0003887//DNA-directed DNA polymerase activity;GO:0004518//nuclease activity;GO:0004527//exonuclease activity;GO:0004535//poly(A)-specific ribonuclease activity;GO:0005488//binding;GO:0008408//3'-5' exonuclease activity;GO:0016740//transferase activity;GO:0016772//transferase a…	GO:0006139//nucleobase-containing compound metabolic process;GO:0006259//DNA metabolic process;GO:0006260//DNA replication;GO:0006402//mRNA catabolic process;GO:0006725//cellular aromatic compound metabolic process;GO:0006807//nitrogen compound metabolic process;GO:0008150//biological_process;GO:0008152//metabolic process;GO:0009058//biosynthetic process;GO:0009059//macromolecule biosynthetic pro…
VY93_RS01750	1173	1128	1217	9057	10424	8776	135.5	140.5	137.99	777.52	795.72	792.45	137.997	788.563	2.51459	0	0	csd	WP_020002938.1 aminotransferase class V-fold PLP-dependent enzyme [Mycoplasmopsis synoviae]	Metabolism;Metabolism	Global and overview maps;Metabolism of other amino acids	ko01100//Metabolic pathways;ko00450//Selenocompound metabolism	K11717;K11717	-	GO:0003674//molecular_function;GO:0003824//catalytic activity;GO:0004648//O-phospho-L-serine:2-oxoglutarate aminotransferase activity;GO:0005488//binding;GO:0016740//transferase activity;GO:0016782//transferase activity, transferring sulphur-containing groups;GO:0016783//sulfurtransferase activity;GO:0016829//lyase activity;GO:0019842//vitamin binding;GO:0030170//pyridoxal phosphate binding;GO:00…	GO:0000096//sulfur amino acid metabolic process;GO:0006082//organic acid metabolic process;GO:0006520//cellular amino acid metabolic process;GO:0006534//cysteine metabolic process;GO:0006564//L-serine biosynthetic process;GO:0006790//sulfur compound metabolic process;GO:0006807//nitrogen compound metabolic process;GO:0008150//biological_process;GO:0008152//metabolic process;GO:0009069//serine fam…
VY93_RS01655	598	493	618	4373	4873	4156	51.64	45.91	52.38	280.65	278.09	280.55	49.9767	279.763	2.48488	0	0	metG	WP_020002957.1 methionine--tRNA ligase [Mycoplasmopsis synoviae]	Metabolism;Genetic Information Processing;Metabolism	Global and overview maps;Translation;Metabolism of other amino acids	ko01100//Metabolic pathways;ko00970//Aminoacyl-tRNA biosynthesis;ko00450//Selenocompound metabolism	K01874;K01874;K01874	GO:0005575//cellular_component;GO:0005622//intracellular anatomical structure;GO:0005737//cytoplasm;GO:0005886//plasma membrane;GO:0016020//membrane;GO:0071944//cell periphery	GO:0000049//tRNA binding;GO:0000166//nucleotide binding;GO:0003674//molecular_function;GO:0003676//nucleic acid binding;GO:0003723//RNA binding;GO:0003824//catalytic activity;GO:0004812//aminoacyl-tRNA ligase activity;GO:0004817//cysteine-tRNA ligase activity;GO:0004822//isoleucine-tRNA ligase activity;GO:0004823//leucine-tRNA ligase activity;GO:0004824//lysine-tRNA ligase activity;GO:0004825//me…	GO:0006082//organic acid metabolic process;GO:0006139//nucleobase-containing compound metabolic process;GO:0006399//tRNA metabolic process;GO:0006412//translation;GO:0006418//tRNA aminoacylation for protein translation;GO:0006423//cysteinyl-tRNA aminoacylation;GO:0006428//isoleucyl-tRNA aminoacylation;GO:0006429//leucyl-tRNA aminoacylation;GO:0006430//lysyl-tRNA aminoacylation;GO:0006431//methion…
VY93_RS02515	1767	1548	1562	12103	14086	11636	174.83	165.15	151.69	889.92	920.97	899.94	163.89	903.61	2.46297	0	0	atpD2	WP_020002815.1 F0F1 ATP synthase subunit beta [Mycoplasmopsis synoviae]	Metabolism;Metabolism;Metabolism	Global and overview maps;Energy metabolism;Energy metabolism	ko01100//Metabolic pathways;ko00190//Oxidative phosphorylation;ko00195//Photosynthesis	K02112;K02112;K02112	GO:0000275//mitochondrial proton-transporting ATP synthase complex, catalytic sector F(1);GO:0009288//bacterial-type flagellum;GO:0016469//proton-transporting two-sector ATPase complex;GO:0016471//vacuolar proton-transporting V-type ATPase complex;GO:0030257//type III protein secretion system complex;GO:0045261//proton-transporting ATP synthase complex, catalytic core F(1);GO:0045262//plasma memb…	GO:0003677//DNA binding;GO:0003723//RNA binding;GO:0003724//RNA helicase activity;GO:0004386//helicase activity;GO:0005524//ATP binding;GO:0008186//ATP-dependent activity, acting on RNA;GO:0008553//P-type proton-exporting transporter activity;GO:0009378//four-way junction helicase activity;GO:0016787//hydrolase activity;GO:0016887//ATP hydrolysis activity;GO:0018835//carbon phosphorus lyase activ…	GO:0001539//cilium or flagellum-dependent cell motility;GO:0006281//DNA repair;GO:0006310//DNA recombination;GO:0006353//DNA-templated transcription, termination;GO:0015986//ATP synthesis coupled proton transport;GO:0019634//organic phosphonate metabolic process;GO:0030254//protein secretion by the type III secretion system
VY93_RS02805	240	151	224	1454	1795	1482	16.57	11.24	15.18	74.62	81.92	80	14.33	78.8467	2.46001	1e-118	2.45e-118	TM_0288	WP_020002969.1 ABC transporter ATP-binding protein/permease [Mycoplasmopsis synoviae]	Environmental Information Processing	Membrane transport	ko02010//ABC transporters	K18888	GO:0005575//cellular_component;GO:0005887//integral component of plasma membrane;GO:0009898//cytoplasmic side of plasma membrane;GO:0016021//integral component of membrane;GO:0043190//ATP-binding cassette (ABC) transporter complex;GO:0055051//ATP-binding cassette (ABC) transporter complex, integrated substrate binding;GO:0055052//ATP-binding cassette (ABC) transporter complex, substrate-binding s…	GO:0003676//nucleic acid binding;GO:0003924//GTPase activity;GO:0005260//intracellularly ATP-gated chloride channel activity;GO:0005319//lipid transporter activity;GO:0005524//ATP binding;GO:0005525//GTP binding;GO:0015220//choline transmembrane transporter activity;GO:0015221//lipopolysaccharide transmembrane transporter activity;GO:0015412//ABC-type molybdate transporter activity;GO:0015413//AB…	GO:0000910//cytokinesis;GO:0006810//transport;GO:0006817//phosphate ion transport;GO:0006824//cobalt ion transport;GO:0006855//xenobiotic transmembrane transport;GO:0006869//lipid transport;GO:0007601//visual perception;GO:0008150//biological_process;GO:0008272//sulfate transport;GO:0015675//nickel cation transport;GO:0015689//molybdate ion transport;GO:0015706//nitrate transport;GO:0015716//orga…
VY93_RS00270	93	66	81	600	668	564	17.89	13.69	15.29	85.77	84.91	84.81	15.6233	85.1633	2.44653	1.7e-108	3.96e-108	rsmI	WP_020002847.1 16S rRNA (cytidine(1402)-2'-O)-methyltransferase [Mycoplasmopsis synoviae]	-	-	-	-	GO:0005575//cellular_component;GO:0005622//intracellular anatomical structure;GO:0005737//cytoplasm;GO:0005886//plasma membrane;GO:0016020//membrane;GO:0071944//cell periphery	GO:0003674//molecular_function;GO:0003824//catalytic activity;GO:0004851//uroporphyrin-III C-methyltransferase activity;GO:0008168//methyltransferase activity;GO:0008171//O-methyltransferase activity;GO:0008173//RNA methyltransferase activity;GO:0008649//rRNA methyltransferase activity;GO:0008675//2-dehydro-3-deoxy-phosphogluconate aldolase activity;GO:0008700//4-hydroxy-2-oxoglutarate aldolase a…	GO:0000154//rRNA modification;GO:0000451//rRNA 2'-O-methylation;GO:0000453//enzyme-directed rRNA 2'-O-methylation;GO:0001510//RNA methylation;GO:0006139//nucleobase-containing compound metabolic process;GO:0006364//rRNA processing;GO:0006396//RNA processing;GO:0006725//cellular aromatic compound metabolic process;GO:0006807//nitrogen compound metabolic process;GO:0008150//biological_process;GO:00…
VY93_RS00425	4776	3898	4415	31578	35506	31311	476.76	419.57	432.58	2342.59	2342.13	2443.2	442.97	2375.97	2.42324	0	0	ywdH	WP_154221564.1 aldehyde dehydrogenase family protein [Mycoplasmopsis synoviae]	Metabolism;Metabolism;Metabolism;Metabolism;Metabolism;Metabolism;Metabolism;Metabolism;Metabolism;Metabolism;Metabolism;Metabolism;Metabolism;Metabolism;Metabolism;Metabolism;Metabolism	Global and overview maps;Global and overview maps;Global and overview maps;Carbohydrate metabolism;Carbohydrate metabolism;Carbohydrate metabolism;Metabolism of cofactors and vitamins;Lipid metabolism;Amino acid metabolism;Amino acid metabolism;Amino acid metabolism;Lipid metabolism;Amino acid metabolism;Amino acid metabolism;Metabolism of other amino acids;Xenobiotics biodegradation and metaboli…	ko01100//Metabolic pathways;ko01110//Biosynthesis of secondary metabolites;ko01120//Microbial metabolism in diverse environments;ko00010//Glycolysis / Gluconeogenesis;ko00053//Ascorbate and aldarate metabolism;ko00620//Pyruvate metabolism;ko00770//Pantothenate and CoA biosynthesis;ko00561//Glycerolipid metabolism;ko00280//Valine, leucine and isoleucine degradation;ko00310//Lysine degradation;ko00…	K00128;K00128;K00128;K00128;K00128;K00128;K00128;K00128;K00128;K00128;K00128;K00128;K00128;K00128;K00128;K00128;K00128	-	GO:0003842//1-pyrroline-5-carboxylate dehydrogenase activity;GO:0003995//acyl-CoA dehydrogenase activity;GO:0004350//glutamate-5-semialdehyde dehydrogenase activity;GO:0004491//methylmalonate-semialdehyde dehydrogenase (acylating) activity;GO:0004777//succinate-semialdehyde dehydrogenase (NAD+) activity;GO:0008802//betaine-aldehyde dehydrogenase activity;GO:0009013//succinate-semialdehyde dehydro…	GO:0006527//arginine catabolic process;GO:0006561//proline biosynthetic process;GO:0006562//proline catabolic process;GO:0006574//valine catabolic process;GO:0006578//amino-acid betaine biosynthetic process;GO:0008218//bioluminescence;GO:0009450//gamma-aminobutyric acid catabolic process;GO:0010124//phenylacetate catabolic process
VY93_RS02560	6894	5700	5946	45173	50591	43694	196.06	174.79	165.98	954.73	950.77	971.35	178.943	958.95	2.42195	0	0	--	WP_020002761.1 hypothetical protein [Mycoplasmopsis synoviae]	-	-	-	-	-	-	-
VY93_RS02510	8486	8603	8959	63586	72172	60322	477.23	521.68	494.52	2657.43	2682.05	2651.71	497.81	2663.73	2.41978	0	0	UU045	WP_046128345.1 DUF31 family protein [Mycoplasmopsis synoviae]	-	-	-	-	-	GO:0003723//RNA binding;GO:0003724//RNA helicase activity;GO:0005524//ATP binding;GO:0030983//mismatched DNA binding	GO:0006259//DNA metabolic process
VY93_RS00965	2896	2616	2768	19567	21834	18457	179.78	175.11	168.66	902.7	895.68	895.64	174.517	898.007	2.36336	0	0	--	AKB10957.1 membrane protein P80 [Mycoplasmopsis synoviae ATCC 25204] [Mycoplasmopsis synoviae]	-	-	-	-	-	-	-
VY93_RS01825	309	280	288	1986	2451	1895	54.96	53.7	50.28	262.5	288.07	263.46	52.98	271.343	2.3566	2.82e-231	9.7e-231	--	WP_117274821.1 hypothetical protein [Mycoplasmopsis synoviae]	-	-	-	-	-	-	-
VY93_RS02800	399	321	372	2480	2890	2457	31.71	27.51	29.02	146.46	151.77	152.63	29.4133	150.287	2.35317	9.15e-271	3.36e-270	yfiB	WP_117274893.1 ABC transporter ATP-binding protein/permease [Mycoplasmopsis synoviae]	Environmental Information Processing	Membrane transport	ko02010//ABC transporters	K18887	GO:0005575//cellular_component;GO:0005577//fibrinogen complex;GO:0005887//integral component of plasma membrane;GO:0009380//excinuclease repair complex;GO:0009512//cytochrome b6f complex;GO:0009898//cytoplasmic side of plasma membrane;GO:0016020//membrane;GO:0016021//integral component of membrane;GO:0043190//ATP-binding cassette (ABC) transporter complex;GO:0055051//ATP-binding cassette (ABC) tr…	GO:0005102//signaling receptor binding;GO:0005260//intracellularly ATP-gated chloride channel activity;GO:0005319//lipid transporter activity;GO:0005524//ATP binding;GO:0009381//excinuclease ABC activity;GO:0015220//choline transmembrane transporter activity;GO:0015221//lipopolysaccharide transmembrane transporter activity;GO:0015412//ABC-type molybdate transporter activity;GO:0015413//ABC-type n…	GO:0000910//cytokinesis;GO:0006289//nucleotide-excision repair;GO:0006810//transport;GO:0006817//phosphate ion transport;GO:0006824//cobalt ion transport;GO:0006855//xenobiotic transmembrane transport;GO:0006869//lipid transport;GO:0007601//visual perception;GO:0008150//biological_process;GO:0008272//sulfate transport;GO:0009306//protein secretion;GO:0015675//nickel cation transport;GO:0015689//m…
VY93_RS00245	94	65	58	494	533	524	15.05	11.22	9.11	58.77	56.38	65.57	11.7933	60.24	2.35275	5.09e-62	9.28e-62	--	WP_211207605.1 Cof-type HAD-IIB family hydrolase [Mycoplasmopsis synoviae]	-	-	-	-	-	GO:0003674//molecular_function;GO:0003824//catalytic activity;GO:0005488//binding;GO:0008967//phosphoglycolate phosphatase activity;GO:0016787//hydrolase activity;GO:0016791//phosphatase activity;GO:0043167//ion binding;GO:0043169//cation binding;GO:0046872//metal ion binding	GO:0008152//metabolic process
VY93_RS03795	1849	1787	1973	12858	14720	12357	137.44	143.22	143.94	710.25	723.01	717.97	141.533	717.077	2.34099	0	0	infB	WP_011283822.1 translation initiation factor IF-2 [Mycoplasmopsis synoviae]	-	-	-	-	GO:0005575//cellular_component;GO:0005622//intracellular anatomical structure;GO:0005737//cytoplasm	GO:0000166//nucleotide binding;GO:0001882//nucleoside binding;GO:0001883//purine nucleoside binding;GO:0003674//molecular_function;GO:0003676//nucleic acid binding;GO:0003723//RNA binding;GO:0003743//translation initiation factor activity;GO:0003746//translation elongation factor activity;GO:0003747//translation release factor activity;GO:0003824//catalytic activity;GO:0003924//GTPase activity;GO…	GO:0000103//sulfate assimilation;GO:0001514//selenocysteine incorporation;GO:0006412//translation;GO:0006413//translational initiation;GO:0006414//translational elongation;GO:0006415//translational termination;GO:0006518//peptide metabolic process;GO:0006576//cellular biogenic amine metabolic process;GO:0006807//nitrogen compound metabolic process;GO:0006950//response to stress;GO:0008150//biolog…
VY93_RS00005	818	650	690	5061	5412	4842	80.23	68.74	66.42	368.87	350.75	371.21	71.7967	363.61	2.3404	1.25e-272	4.65e-272	dnaA	WP_020003054.1 DnaA/Hda family protein [Mycoplasmopsis synoviae]	Cellular Processes;Environmental Information Processing	Cell growth and death;Signal transduction	ko04112//Cell cycle - Caulobacter;ko02020//Two-component system	K02313;K02313	GO:0005575//cellular_component;GO:0005622//intracellular anatomical structure;GO:0005737//cytoplasm;GO:0005886//plasma membrane;GO:0005887//integral component of plasma membrane;GO:0016020//membrane;GO:0055051//ATP-binding cassette (ABC) transporter complex, integrated substrate binding;GO:0071944//cell periphery	GO:0000166//nucleotide binding;GO:0003674//molecular_function;GO:0003676//nucleic acid binding;GO:0003677//DNA binding;GO:0003688//DNA replication origin binding;GO:0003690//double-stranded DNA binding;GO:0003723//RNA binding;GO:0003724//RNA helicase activity;GO:0003924//GTPase activity;GO:0004803//transposase activity;GO:0005488//binding;GO:0005515//protein binding;GO:0005524//ATP binding;GO:000…	GO:0000910//cytokinesis;GO:0006139//nucleobase-containing compound metabolic process;GO:0006259//DNA metabolic process;GO:0006260//DNA replication;GO:0006261//DNA-dependent DNA replication;GO:0006270//DNA replication initiation;GO:0006275//regulation of DNA replication;GO:0006313//transposition, DNA-mediated;GO:0006355//regulation of transcription, DNA-templated;GO:0006412//translation;GO:0006725…
VY93_RS01805	2825	2807	2949	19856	22372	18493	371.32	397.83	380.45	1939.52	1943.15	1900.03	383.2	1927.57	2.33061	0	0	MPN_136	WP_020003181.1 carbohydrate ABC transporter permease [Mycoplasmopsis synoviae]	-	-	-	-	GO:0005575//cellular_component;GO:0005886//plasma membrane;GO:0005887//integral component of plasma membrane;GO:0016020//membrane;GO:0016021//integral component of membrane;GO:0031224//intrinsic component of membrane;GO:0043190//ATP-binding cassette (ABC) transporter complex;GO:0055052//ATP-binding cassette (ABC) transporter complex, substrate-binding subunit-containing;GO:0071944//cell periphery	GO:0015412//ABC-type molybdate transporter activity;GO:0042626//ATPase-coupled transmembrane transporter activity	GO:0006810//transport;GO:0008150//biological_process;GO:0015689//molybdate ion transport;GO:0051179//localization;GO:0051234//establishment of localization;GO:0055085//transmembrane transport
VY93_RS00770	46	22	26	234	241	183	13.3	6.86	7.38	50.29	46.05	41.36	9.18	45.9	2.32193	3.4e-37	5.24e-37	--	WP_117274805.1 hypothetical protein [Mycoplasmopsis synoviae]	-	-	-	-	-	-	GO:0006260//DNA replication
VY93_RS03115	671	650	685	4571	5120	4371	113.49	118.54	113.72	574.54	572.24	577.89	115.25	574.89	2.31852	0	0	ybjI	WP_109537361.1 HAD-IIB family hydrolase [Mycoplasmopsis synoviae]	-	-	-	-	-	GO:0008967//phosphoglycolate phosphatase activity;GO:0016787//hydrolase activity;GO:0016791//phosphatase activity;GO:0019143//3-deoxy-manno-octulosonate-8-phosphatase activity;GO:0050307//sucrose-phosphate phosphatase activity;GO:0050531//mannosyl-3-phosphoglycerate phosphatase activity;GO:0051540//metal cluster binding	GO:0005986//sucrose biosynthetic process;GO:0006545//glycine biosynthetic process;GO:0006564//L-serine biosynthetic process;GO:0008152//metabolic process;GO:0009103//lipopolysaccharide biosynthetic process;GO:0009399//nitrogen fixation
VY93_RS01155	93	81	88	574	659	561	12.99	12.2	12.06	59.56	60.8	61.23	12.4167	60.53	2.28537	3.27e-104	7.37e-104	--	WP_220094918.1 hemagglutinin [Mycoplasmopsis synoviae]	-	-	-	-	-	-	-
VY93_RS03785	1556	1687	1606	10515	12149	9937	124.1	145.07	125.72	623.2	640.27	619.48	131.63	627.65	2.25347	9.88131291682493e-324	3.95252516672997e-323	nusA	WP_117274841.1 transcription termination/antitermination protein NusA [Mycoplasmopsis synoviae]	-	-	-	-	GO:0005575//cellular_component;GO:0005622//intracellular anatomical structure;GO:0005737//cytoplasm;GO:0005829//cytosol	GO:0003674//molecular_function;GO:0003676//nucleic acid binding;GO:0003700//DNA-binding transcription factor activity;GO:0003723//RNA binding;GO:0005488//binding;GO:0097159//organic cyclic compound binding;GO:0140110//transcription regulator activity;GO:1901363//heterocyclic compound binding	GO:0006139//nucleobase-containing compound metabolic process;GO:0006351//transcription, DNA-templated;GO:0006353//DNA-templated transcription, termination;GO:0006355//regulation of transcription, DNA-templated;GO:0006725//cellular aromatic compound metabolic process;GO:0006807//nitrogen compound metabolic process;GO:0008150//biological_process;GO:0008152//metabolic process;GO:0009058//biosyntheti…
VY93_RS03130	201	175	224	1239	1385	1324	12.91	12.12	14.12	59.13	58.77	66.46	13.05	61.4533	2.23544	7.42e-129	1.87e-128	ligA	WP_026365156.1 NAD-dependent DNA ligase LigA [Mycoplasmopsis synoviae]	Genetic Information Processing;Genetic Information Processing;Genetic Information Processing;Genetic Information Processing	Replication and repair;Replication and repair;Replication and repair;Replication and repair	ko03030//DNA replication;ko03430//Mismatch repair;ko03420//Nucleotide excision repair;ko03410//Base excision repair	K01972;K01972;K01972;K01972	GO:0005575//cellular_component;GO:0005622//intracellular anatomical structure;GO:0005737//cytoplasm;GO:0005829//cytosol	GO:0003674//molecular_function;GO:0003676//nucleic acid binding;GO:0003677//DNA binding;GO:0003700//DNA-binding transcription factor activity;GO:0003824//catalytic activity;GO:0003899//DNA-directed 5'-3' RNA polymerase activity;GO:0003909//DNA ligase activity;GO:0003911//DNA ligase (NAD+) activity;GO:0005488//binding;GO:0016874//ligase activity;GO:0016886//ligase activity, forming phosphoric este…	GO:0006139//nucleobase-containing compound metabolic process;GO:0006259//DNA metabolic process;GO:0006260//DNA replication;GO:0006266//DNA ligation;GO:0006281//DNA repair;GO:0006284//base-excision repair;GO:0006288//base-excision repair, DNA ligation;GO:0006310//DNA recombination;GO:0006351//transcription, DNA-templated;GO:0006355//regulation of transcription, DNA-templated;GO:0006525//arginine m…
VY93_RS00875	70	53	47	354	381	384	23.59	19.26	15.55	88.66	84.85	101.16	19.4667	91.5567	2.23366	1.39e-52	2.38e-52	--	WP_046128305.1 hypothetical protein [Mycoplasmopsis synoviae]	-	-	-	-	-	-	-
VY93_RS03595	4811	4509	4852	30700	33273	28716	733.45	741.21	726.03	3478.15	3351.98	3422.04	733.563	3417.39	2.2199	0	0	ecfT	WP_011283797.1 energy-coupling factor transporter transmembrane protein EcfT [Mycoplasmopsis synoviae]	Environmental Information Processing	Membrane transport	ko02010//ABC transporters	K16785	GO:0005575//cellular_component;GO:0005886//plasma membrane;GO:0005887//integral component of plasma membrane;GO:0016020//membrane;GO:0016021//integral component of membrane;GO:0031224//intrinsic component of membrane;GO:0043190//ATP-binding cassette (ABC) transporter complex;GO:0071944//cell periphery	GO:0032778//P-type cobalt transporter activity	GO:0006824//cobalt ion transport
VY93_RS00675	251	242	245	1507	1773	1550	31.42	32.67	30.11	140.21	146.68	151.69	31.4	146.193	2.21904	7.25e-196	2.3e-195	KCNQ4	WP_020003070.1 potassium channel family protein [Mycoplasmopsis synoviae]	-	-	-	-	GO:0005887//integral component of plasma membrane;GO:0016020//membrane;GO:0016021//integral component of membrane;GO:0031966//mitochondrial membrane	GO:0005216//ion channel activity;GO:0015450//protein-transporting ATPase activity;GO:0016779//nucleotidyltransferase activity	GO:0002218//activation of innate immune response;GO:0006811//ion transport;GO:0007155//cell adhesion;GO:0009058//biosynthetic process;GO:0032481//positive regulation of type I interferon production;GO:0042246//tissue regeneration;GO:0043952//protein transport by the Sec complex;GO:0055085//transmembrane transport
VY93_RS00570	1948	1947	2011	12481	13927	11787	306.36	330.17	310.42	1458.69	1447.33	1448.99	315.65	1451.67	2.20132	0	0	amyD	WP_020003091.1 sugar ABC transporter permease [Mycoplasmopsis synoviae]	-	-	-	-	GO:0005887//integral component of plasma membrane;GO:0016020//membrane;GO:0043190//ATP-binding cassette (ABC) transporter complex;GO:0055052//ATP-binding cassette (ABC) transporter complex, substrate-binding subunit-containing	GO:0015412//ABC-type molybdate transporter activity;GO:0015419//ABC-type sulfate transporter activity;GO:0033225//ATPase-coupled 2-aminoethylphosphonate transporter activity;GO:0033286//ATPase-coupled ectoine transmembrane transporter activity;GO:0033288//ATPase-coupled hydroxyectoine transmembrane transporter activity;GO:0042626//ATPase-coupled transmembrane transporter activity	GO:0006810//transport;GO:0008272//sulfate transport;GO:0015689//molybdate ion transport;GO:0033223//2-aminoethylphosphonate transport;GO:0033308//hydroxyectoine transport;GO:0051470//ectoine transport;GO:0055085//transmembrane transport
VY93_RS00730	18908	17865	19309	117936	129896	111564	1891.69	1927.24	1896.11	8768.52	8587.64	8724.77	1905.01	8693.64	2.19016	0	0	tmpC	WP_026365170.1 BMP family ABC transporter substrate-binding protein [Mycoplasmopsis synoviae]	Environmental Information Processing	Membrane transport	ko02010//ABC transporters	K07335	GO:0005575//cellular_component;GO:0005886//plasma membrane;GO:0016020//membrane;GO:0071944//cell periphery	-	-
VY93_RS02970	5740	4669	5335	32732	36181	31662	651.32	571.26	594.18	2760.15	2712.94	2808.34	605.587	2760.48	2.18851	0	0	--	SYV93448.1 Uncharacterised protein [Mycoplasmopsis synoviae]	-	-	-	-	GO:0005886//plasma membrane;GO:0016021//integral component of membrane	GO:0004252//serine-type endopeptidase activity;GO:0022857//transmembrane transporter activity;GO:0046982//protein heterodimerization activity	GO:0006355//regulation of transcription, DNA-templated;GO:0009271//phage shock;GO:0015721//bile acid and bile salt transport;GO:0051301//cell division
VY93_RS00400	79	83	79	493	600	447	11.39	12.9	11.18	52.8	57.14	50.36	11.8233	53.4333	2.1761	3.45e-77	6.81e-77	--	SYV92419.1 DNA polymerase III, delta subunit [Mycoplasmopsis synoviae]	Genetic Information Processing;Genetic Information Processing;Genetic Information Processing	Replication and repair;Replication and repair;Replication and repair	ko03440//Homologous recombination;ko03030//DNA replication;ko03430//Mismatch repair	K02340;K02340;K02340	GO:0005575//cellular_component;GO:0005622//intracellular anatomical structure;GO:0009360//DNA polymerase III complex;GO:0032991//protein-containing complex;GO:0042575//DNA polymerase complex;GO:0061695//transferase complex, transferring phosphorus-containing groups;GO:1902494//catalytic complex;GO:1990234//transferase complex	GO:0003674//molecular_function;GO:0003676//nucleic acid binding;GO:0003677//DNA binding;GO:0003824//catalytic activity;GO:0003887//DNA-directed DNA polymerase activity;GO:0003924//GTPase activity;GO:0005488//binding;GO:0005525//GTP binding;GO:0016740//transferase activity;GO:0016772//transferase activity, transferring phosphorus-containing groups;GO:0016779//nucleotidyltransferase activity;GO:003…	GO:0006139//nucleobase-containing compound metabolic process;GO:0006259//DNA metabolic process;GO:0006260//DNA replication;GO:0006725//cellular aromatic compound metabolic process;GO:0006807//nitrogen compound metabolic process;GO:0008150//biological_process;GO:0008152//metabolic process;GO:0009058//biosynthetic process;GO:0009059//macromolecule biosynthetic process;GO:0009987//cellular process;G…
VY93_RS01985	995	748	805	5079	6059	4963	222.98	180.75	177.07	845.87	897.28	869.41	193.6	870.853	2.16935	7.19e-190	2.2e-189	--	WP_020003212.1 DUF4231 domain-containing protein [Mycoplasmopsis synoviae]	-	-	-	-	-	-	-
VY93_RS02230	4525	4104	4567	26784	29929	26160	692.2	676.94	685.72	3044.85	3025.39	3128.08	684.953	3066.11	2.16233	0	0	tsf	WP_020003255.1 translation elongation factor Ts [Mycoplasmopsis synoviae]	-	-	-	-	GO:0005575//cellular_component;GO:0005622//intracellular anatomical structure;GO:0005737//cytoplasm;GO:0005829//cytosol;GO:0005840//ribosome;GO:0009986//cell surface	GO:0003674//molecular_function;GO:0003676//nucleic acid binding;GO:0003723//RNA binding;GO:0003735//structural constituent of ribosome;GO:0003746//translation elongation factor activity;GO:0005085//guanyl-nucleotide exchange factor activity;GO:0005488//binding;GO:0005515//protein binding;GO:0008135//translation factor activity, RNA binding;GO:0008270//zinc ion binding;GO:0019899//enzyme binding;G…	GO:0006412//translation;GO:0006414//translational elongation;GO:0006518//peptide metabolic process;GO:0006807//nitrogen compound metabolic process;GO:0008150//biological_process;GO:0008152//metabolic process;GO:0009058//biosynthetic process;GO:0009059//macromolecule biosynthetic process;GO:0009987//cellular process;GO:0010467//gene expression;GO:0019538//protein metabolic process;GO:0034641//cell…
VY93_RS02280	3442	3379	3657	21639	23696	20460	370.85	392.56	386.74	1732.61	1687.09	1723.14	383.383	1714.28	2.16074	0	0	MG146	WP_026365209.1 CNNM domain-containing protein [Mycoplasmopsis synoviae]	-	-	-	-	GO:0005575//cellular_component;GO:0005886//plasma membrane;GO:0016020//membrane;GO:0016021//integral component of membrane;GO:0031224//intrinsic component of membrane;GO:0071944//cell periphery	GO:0015095//magnesium ion transmembrane transporter activity	GO:0015693//magnesium ion transport
VY93_RS03280	788	735	763	4677	5197	4356	93.68	94.22	89.04	413.22	408.29	404.81	92.3133	408.773	2.14669	0	0	--	WP_020003121.1 hypothetical protein [Mycoplasmopsis synoviae]	-	-	-	-	-	-	-
VY93_RS01855	2477	2548	2515	15271	17361	14020	284.67	315.75	283.7	1304.25	1318.46	1259.48	294.707	1294.06	2.13456	0	0	--	WP_020003191.1 hypothetical protein [Mycoplasmopsis synoviae]	-	-	-	-	-	-	-
VY93_RS00405	13	12	24	88	106	102	1.4	1.4	2.54	7.06	7.57	8.61	1.78	7.74667	2.1217	7.58e-22	1.06e-21	--	WP_117274846.1 hypothetical protein [Mycoplasmopsis synoviae]	-	-	-	-	-	GO:0004806//triglyceride lipase activity	GO:0006629//lipid metabolic process
VY93_RS00560	3016	3127	3264	18813	21075	17562	236.33	264.21	251.04	1095.52	1091.26	1075.69	250.527	1087.49	2.11797	0	0	msmK	WP_117274848.1 ATP-binding cassette domain-containing protein [Mycoplasmopsis synoviae]	Environmental Information Processing	Membrane transport	ko02010//ABC transporters	K10112	GO:0005575//cellular_component;GO:0005887//integral component of plasma membrane;GO:0009380//excinuclease repair complex;GO:0009898//cytoplasmic side of plasma membrane;GO:0016021//integral component of membrane;GO:0043190//ATP-binding cassette (ABC) transporter complex;GO:0055051//ATP-binding cassette (ABC) transporter complex, integrated substrate binding;GO:0055052//ATP-binding cassette (ABC) …	GO:0003674//molecular_function;GO:0003924//GTPase activity;GO:0005260//intracellularly ATP-gated chloride channel activity;GO:0005319//lipid transporter activity;GO:0005524//ATP binding;GO:0005525//GTP binding;GO:0009381//excinuclease ABC activity;GO:0015220//choline transmembrane transporter activity;GO:0015221//lipopolysaccharide transmembrane transporter activity;GO:0015412//ABC-type molybdate…	GO:0000910//cytokinesis;GO:0006289//nucleotide-excision repair;GO:0006810//transport;GO:0006817//phosphate ion transport;GO:0006824//cobalt ion transport;GO:0006855//xenobiotic transmembrane transport;GO:0006869//lipid transport;GO:0007601//visual perception;GO:0008150//biological_process;GO:0008272//sulfate transport;GO:0015675//nickel cation transport;GO:0015689//molybdate ion transport;GO:0015…
VY93_RS03035	2332	1968	2351	13134	14629	12602	116.39	105.92	115.18	487.17	482.5	491.67	112.497	487.113	2.11438	0	0	ileS	WP_020002799.1 isoleucine--tRNA ligase [Mycoplasmopsis synoviae]	Genetic Information Processing	Translation	ko00970//Aminoacyl-tRNA biosynthesis	K01870	GO:0005575//cellular_component;GO:0005622//intracellular anatomical structure;GO:0005737//cytoplasm;GO:0005829//cytosol	GO:0000049//tRNA binding;GO:0000166//nucleotide binding;GO:0002161//aminoacyl-tRNA editing activity;GO:0003674//molecular_function;GO:0003676//nucleic acid binding;GO:0003723//RNA binding;GO:0003824//catalytic activity;GO:0004812//aminoacyl-tRNA ligase activity;GO:0004817//cysteine-tRNA ligase activity;GO:0004822//isoleucine-tRNA ligase activity;GO:0004823//leucine-tRNA ligase activity;GO:0004824…	GO:0006082//organic acid metabolic process;GO:0006139//nucleobase-containing compound metabolic process;GO:0006399//tRNA metabolic process;GO:0006412//translation;GO:0006418//tRNA aminoacylation for protein translation;GO:0006423//cysteinyl-tRNA aminoacylation;GO:0006428//isoleucyl-tRNA aminoacylation;GO:0006429//leucyl-tRNA aminoacylation;GO:0006430//lysyl-tRNA aminoacylation;GO:0006431//methion…
VY93_RS03400	1133	1066	1154	6506	7477	6339	123.26	125.05	123.22	525.99	537.51	539.05	123.843	534.183	2.10882	0	0	tyrS	WP_020003140.1 tyrosine--tRNA ligase [Mycoplasmopsis synoviae]	Genetic Information Processing	Translation	ko00970//Aminoacyl-tRNA biosynthesis	K01866	GO:0005575//cellular_component;GO:0005622//intracellular anatomical structure;GO:0005737//cytoplasm;GO:0005829//cytosol	GO:0000166//nucleotide binding;GO:0003674//molecular_function;GO:0003676//nucleic acid binding;GO:0003723//RNA binding;GO:0003824//catalytic activity;GO:0004812//aminoacyl-tRNA ligase activity;GO:0004831//tyrosine-tRNA ligase activity;GO:0005488//binding;GO:0005524//ATP binding;GO:0016874//ligase activity;GO:0016875//ligase activity, forming carbon-oxygen bonds;GO:0017076//purine nucleotide bindi…	GO:0006082//organic acid metabolic process;GO:0006139//nucleobase-containing compound metabolic process;GO:0006399//tRNA metabolic process;GO:0006412//translation;GO:0006418//tRNA aminoacylation for protein translation;GO:0006437//tyrosyl-tRNA aminoacylation;GO:0006518//peptide metabolic process;GO:0006520//cellular amino acid metabolic process;GO:0006725//cellular aromatic compound metabolic pro…
VY93_RS02825	1647	1403	1610	8723	10463	8978	318.19	292.27	305.3	1252.38	1335.75	1355.81	305.253	1314.65	2.1066	0	0	--	WP_020002973.1 TrkA family potassium uptake protein [Mycoplasmopsis synoviae]	-	-	-	-	GO:0005737//cytoplasm	GO:0003674//molecular_function;GO:0003824//catalytic activity;GO:0003978//UDP-glucose 4-epimerase activity;GO:0004616//phosphogluconate dehydrogenase (decarboxylating) activity;GO:0004764//shikimate 3-dehydrogenase (NADP+) activity;GO:0005215//transporter activity;GO:0008324//cation transmembrane transporter activity;GO:0008667//2,3-dihydro-2,3-dihydroxybenzoate dehydrogenase activity;GO:0008712/…	GO:0006012//galactose metabolic process;GO:0006098//pentose-phosphate shunt;GO:0006631//fatty acid metabolic process;GO:0006810//transport;GO:0006811//ion transport;GO:0006812//cation transport;GO:0006813//potassium ion transport;GO:0008150//biological_process;GO:0008652//cellular amino acid biosynthetic process;GO:0009115//xanthine catabolic process;GO:0009244//lipopolysaccharide core region bio…
VY93_RS01940	291	248	273	1538	1753	1589	32.05	29.45	29.51	125.87	127.57	136.78	30.3367	130.073	2.10019	1.27e-172	3.77e-172	cysS	WP_026365205.1 class I tRNA ligase family protein [Mycoplasmopsis synoviae]	Genetic Information Processing	Translation	ko00970//Aminoacyl-tRNA biosynthesis	K01883	GO:0005575//cellular_component;GO:0005622//intracellular anatomical structure;GO:0005737//cytoplasm;GO:0005829//cytosol;GO:0009986//cell surface	GO:0000166//nucleotide binding;GO:0003674//molecular_function;GO:0003824//catalytic activity;GO:0004812//aminoacyl-tRNA ligase activity;GO:0004817//cysteine-tRNA ligase activity;GO:0004822//isoleucine-tRNA ligase activity;GO:0004824//lysine-tRNA ligase activity;GO:0004825//methionine-tRNA ligase activity;GO:0005488//binding;GO:0005524//ATP binding;GO:0008270//zinc ion binding;GO:0016874//ligase a…	GO:0006082//organic acid metabolic process;GO:0006139//nucleobase-containing compound metabolic process;GO:0006399//tRNA metabolic process;GO:0006412//translation;GO:0006418//tRNA aminoacylation for protein translation;GO:0006423//cysteinyl-tRNA aminoacylation;GO:0006428//isoleucyl-tRNA aminoacylation;GO:0006430//lysyl-tRNA aminoacylation;GO:0006431//methionyl-tRNA aminoacylation;GO:0006518//pept…
VY93_RS01140	4514	4254	4547	25643	28915	25003	749.34	761.45	740.87	3163.46	3171.87	3244.42	750.553	3193.25	2.089	0	0	nanA	WP_081619821.1 N-acetylneuraminate lyase [Mycoplasmopsis synoviae]	Metabolism;Metabolism	Global and overview maps;Carbohydrate metabolism	ko01100//Metabolic pathways;ko00520//Amino sugar and nucleotide sugar metabolism	K01639;K01639	GO:0005575//cellular_component;GO:0005622//intracellular anatomical structure;GO:0005737//cytoplasm;GO:0005829//cytosol;GO:0005840//ribosome	GO:0003674//molecular_function;GO:0003735//structural constituent of ribosome;GO:0003824//catalytic activity;GO:0005488//binding;GO:0005515//protein binding;GO:0008747//N-acetylneuraminate lyase activity;GO:0008840//4-hydroxy-tetrahydrodipicolinate synthase activity;GO:0016829//lyase activity;GO:0016830//carbon-carbon lyase activity;GO:0016833//oxo-acid-lyase activity;GO:0016835//carbon-oxygen ly…	GO:0005975//carbohydrate metabolic process;GO:0006040//amino sugar metabolic process;GO:0006054//N-acetylneuraminate metabolic process;GO:0006082//organic acid metabolic process;GO:0006412//translation;GO:0006520//cellular amino acid metabolic process;GO:0006553//lysine metabolic process;GO:0006807//nitrogen compound metabolic process;GO:0008150//biological_process;GO:0008152//metabolic process;G…
VY93_RS00495	357	338	266	1832	2101	1799	101.27	103.39	74.06	386.21	393.84	398.92	92.9067	392.99	2.08064	5.1e-110	1.2e-109	tsaC	WP_011283253.1 Sua5/YciO/YrdC/YwlC family protein [Mycoplasmopsis synoviae]	-	-	-	-	GO:0005575//cellular_component;GO:0005622//intracellular anatomical structure;GO:0005737//cytoplasm;GO:0005829//cytosol	GO:0000049//tRNA binding;GO:0000166//nucleotide binding;GO:0003674//molecular_function;GO:0003676//nucleic acid binding;GO:0003723//RNA binding;GO:0003725//double-stranded RNA binding;GO:0003824//catalytic activity;GO:0003998//acylphosphatase activity;GO:0005488//binding;GO:0005524//ATP binding;GO:0008168//methyltransferase activity;GO:0016740//transferase activity;GO:0016741//transferase activit…	GO:0002949//tRNA threonylcarbamoyladenosine modification;GO:0006139//nucleobase-containing compound metabolic process;GO:0006364//rRNA processing;GO:0006396//RNA processing;GO:0006399//tRNA metabolic process;GO:0006400//tRNA modification;GO:0006450//regulation of translational fidelity;GO:0006464//cellular protein modification process;GO:0006725//cellular aromatic compound metabolic process;GO:00…
VY93_RS00765	228	157	230	1188	1362	1083	46.66	34.65	46.2	180.69	184.2	173.26	42.5033	179.383	2.0774	5.33e-98	1.16e-97	cmk	WP_020002912.1 (d)CMP kinase [Mycoplasmopsis synoviae]	Metabolism;Metabolism	Global and overview maps;Nucleotide metabolism	ko01100//Metabolic pathways;ko00240//Pyrimidine metabolism	K00945;K00945	GO:0005575//cellular_component;GO:0005622//intracellular anatomical structure;GO:0005737//cytoplasm;GO:0005829//cytosol;GO:0005887//integral component of plasma membrane;GO:0009360//DNA polymerase III complex;GO:0009379//Holliday junction helicase complex;GO:0055051//ATP-binding cassette (ABC) transporter complex, integrated substrate binding	GO:0000166//nucleotide binding;GO:0003674//molecular_function;GO:0003723//RNA binding;GO:0003724//RNA helicase activity;GO:0003824//catalytic activity;GO:0003887//DNA-directed DNA polymerase activity;GO:0004017//adenylate kinase activity;GO:0004127//cytidylate kinase activity;GO:0004140//dephospho-CoA kinase activity;GO:0004385//guanylate kinase activity;GO:0004592//pantoate-beta-alanine ligase a…	GO:0006082//organic acid metabolic process;GO:0006139//nucleobase-containing compound metabolic process;GO:0006260//DNA replication;GO:0006281//DNA repair;GO:0006310//DNA recombination;GO:0006520//cellular amino acid metabolic process;GO:0006573//valine metabolic process;GO:0006575//cellular modified amino acid metabolic process;GO:0006725//cellular aromatic compound metabolic process;GO:0006753/…
VY93_RS01550	21	16	12	95	91	98	6.4	5.26	3.59	21.53	18.33	23.36	5.08333	21.0733	2.05157	2.15e-20	2.98e-20	--	WP_020002775.1 hypothetical protein [Mycoplasmopsis synoviae]	-	-	-	-	GO:0000345//cytosolic DNA-directed RNA polymerase complex;GO:0005577//fibrinogen complex;GO:0019028//viral capsid;GO:0019031//viral envelope	GO:0003899//DNA-directed 5'-3' RNA polymerase activity;GO:0005102//signaling receptor binding;GO:0005198//structural molecule activity;GO:0008964//phosphoenolpyruvate carboxylase activity	GO:0006099//tricarboxylic acid cycle;GO:0015977//carbon fixation;GO:0030168//platelet activation;GO:0051258//protein polymerization
VY93_RS02955	3324	3006	3200	17994	19902	17245	202.7	197.66	191.53	815.45	801.98	822.02	197.297	813.15	2.04315	0	0	pcrA	WP_020002997.1 UvrD-helicase domain-containing protein [Mycoplasmopsis synoviae]	Genetic Information Processing;Genetic Information Processing	Replication and repair;Replication and repair	ko03430//Mismatch repair;ko03420//Nucleotide excision repair	K03657;K03657	GO:0009338//exodeoxyribonuclease V complex	GO:0000166//nucleotide binding;GO:0003674//molecular_function;GO:0003676//nucleic acid binding;GO:0003677//DNA binding;GO:0003678//DNA helicase activity;GO:0003824//catalytic activity;GO:0004386//helicase activity;GO:0005488//binding;GO:0005524//ATP binding;GO:0008094//ATP-dependent activity, acting on DNA;GO:0008854//exodeoxyribonuclease V activity;GO:0016462//pyrophosphatase activity;GO:0016787…	GO:0000724//double-strand break repair via homologous recombination;GO:0006139//nucleobase-containing compound metabolic process;GO:0006259//DNA metabolic process;GO:0006260//DNA replication;GO:0006268//DNA unwinding involved in DNA replication;GO:0006281//DNA repair;GO:0006310//DNA recombination;GO:0006725//cellular aromatic compound metabolic process;GO:0006807//nitrogen compound metabolic proc…
VY93_RS00635	2053	1873	2104	11458	12342	10913	252.1	248	253.59	1045.62	1001.5	1047.51	251.23	1031.54	2.03772	0	0	--	WP_117274804.1 DUF3137 domain-containing protein [Mycoplasmopsis synoviae]	-	-	-	-	GO:0016020//membrane;GO:0016021//integral component of membrane	-	GO:0009103//lipopolysaccharide biosynthetic process
VY93_RS02550	5836.86	4902.33	5391.86	28921.7	32554.2	28283	377.51	341.88	342.29	1390.11	1391.33	1429.88	353.893	1403.77	1.98792	0	0	UU044	WP_046128346.1 putative immunoglobulin-blocking virulence protein [Mycoplasmopsis synoviae]	-	-	-	-	GO:0016020//membrane	GO:0005515//protein binding	-
VY93_RS01800	2606	2693	2758	14646	16541	13538	356.11	396.8	369.92	1487.32	1493.63	1446.07	374.277	1475.67	1.9792	0	0	MG188	WP_197712767.1 sugar ABC transporter permease [Mycoplasmopsis synoviae]	-	-	-	-	GO:0005575//cellular_component;GO:0005886//plasma membrane;GO:0005887//integral component of plasma membrane;GO:0016020//membrane;GO:0016021//integral component of membrane;GO:0031224//intrinsic component of membrane;GO:0043190//ATP-binding cassette (ABC) transporter complex;GO:0055052//ATP-binding cassette (ABC) transporter complex, substrate-binding subunit-containing;GO:0071944//cell periphery	GO:0004129//cytochrome-c oxidase activity;GO:0033225//ATPase-coupled 2-aminoethylphosphonate transporter activity;GO:0042626//ATPase-coupled transmembrane transporter activity	GO:0006810//transport;GO:0008150//biological_process;GO:0033223//2-aminoethylphosphonate transport;GO:0051179//localization;GO:0051234//establishment of localization;GO:0055085//transmembrane transport
VY93_RS02815	14	11	8	59	69	55	4.33	3.67	2.43	13.55	14.09	13.29	3.47667	13.6433	1.97242	3.47e-14	4.56e-14	rlmH	WP_020002971.1 23S rRNA (pseudouridine(1915)-N(3))-methyltransferase RlmH [Mycoplasmopsis synoviae]	-	-	-	-	GO:0005575//cellular_component;GO:0005622//intracellular anatomical structure;GO:0005737//cytoplasm	GO:0003674//molecular_function;GO:0003824//catalytic activity;GO:0005488//binding;GO:0005515//protein binding;GO:0008168//methyltransferase activity;GO:0008173//RNA methyltransferase activity;GO:0008649//rRNA methyltransferase activity;GO:0008757//S-adenosylmethionine-dependent methyltransferase activity;GO:0016740//transferase activity;GO:0016741//transferase activity, transferring one-carbon gr…	GO:0000154//rRNA modification;GO:0001510//RNA methylation;GO:0006139//nucleobase-containing compound metabolic process;GO:0006364//rRNA processing;GO:0006396//RNA processing;GO:0006725//cellular aromatic compound metabolic process;GO:0006807//nitrogen compound metabolic process;GO:0008150//biological_process;GO:0008152//metabolic process;GO:0009451//RNA modification;GO:0009987//cellular process;G…
VY93_RS02635	6662	6069	6974	34896	38799	32872	692.8	680.53	711.85	2696.85	2666.24	2672.13	695.06	2678.41	1.94617	0	0	pgi	WP_020003005.1 glucose-6-phosphate isomerase [Mycoplasmopsis synoviae]	Metabolism;Metabolism;Metabolism;Metabolism;Metabolism;Metabolism;Metabolism;Metabolism	Global and overview maps;Global and overview maps;Global and overview maps;Global and overview maps;Carbohydrate metabolism;Carbohydrate metabolism;Carbohydrate metabolism;Carbohydrate metabolism	ko01100//Metabolic pathways;ko01110//Biosynthesis of secondary metabolites;ko01120//Microbial metabolism in diverse environments;ko01200//Carbon metabolism;ko00010//Glycolysis / Gluconeogenesis;ko00030//Pentose phosphate pathway;ko00520//Amino sugar and nucleotide sugar metabolism;ko00500//Starch and sucrose metabolism	K01810;K01810;K01810;K01810;K01810;K01810;K01810;K01810	GO:0005575//cellular_component;GO:0005622//intracellular anatomical structure;GO:0005737//cytoplasm	GO:0003674//molecular_function;GO:0003824//catalytic activity;GO:0003872//6-phosphofructokinase activity;GO:0004347//glucose-6-phosphate isomerase activity;GO:0016853//isomerase activity;GO:0016860//intramolecular oxidoreductase activity;GO:0016861//intramolecular oxidoreductase activity, interconverting aldoses and ketoses	GO:0005975//carbohydrate metabolic process;GO:0005996//monosaccharide metabolic process;GO:0006006//glucose metabolic process;GO:0006082//organic acid metabolic process;GO:0006090//pyruvate metabolic process;GO:0006091//generation of precursor metabolites and energy;GO:0006094//gluconeogenesis;GO:0006096//glycolytic process;GO:0006139//nucleobase-containing compound metabolic process;GO:0006163//…
VY93_RS00110	921	769	806	4263	4898	4287	136.69	123.06	117.41	470.18	480.36	497.34	125.72	482.627	1.94069	8.1e-223	2.71e-222	--	WP_020003041.1 hypothetical protein [Mycoplasmopsis synoviae]	-	-	-	-	-	-	-
VY93_RS01545	79390	71410	78618	397764	448396	382103	4459.07	4324.8	4334.13	16602.8	16642.4	16775.9	4372.67	16673.7	1.93099	0	0	MPN_506	WP_020002776.1 P80 family lipoprotein [Mycoplasmopsis synoviae]	-	-	-	-	-	-	-
VY93_RS01980	205	188	177	978	1157	917	61.26	60.57	51.91	217.17	228.45	214.18	57.9133	219.933	1.9251	5.18e-104	1.16e-103	--	WP_117274881.1 hypothetical protein [Mycoplasmopsis synoviae]	-	-	-	-	GO:0016021//integral component of membrane	GO:0008384//IkappaB kinase activity;GO:0016409//palmitoyltransferase activity	GO:0006820//anion transport;GO:0050909//sensory perception of taste
VY93_RS02435	637	565	658	3138	3621	3130	63.17	60.41	64.04	231.25	237.27	242.61	62.54	237.043	1.9223	1.1e-246	3.86e-246	glyQS	WP_020002876.1 glycine--tRNA ligase [Mycoplasmopsis synoviae]	Genetic Information Processing	Translation	ko00970//Aminoacyl-tRNA biosynthesis	K01880	GO:0005575//cellular_component;GO:0005622//intracellular anatomical structure;GO:0005737//cytoplasm;GO:0009345//glycine-tRNA ligase complex;GO:0030288//outer membrane-bounded periplasmic space;GO:0031362//anchored component of external side of plasma membrane;GO:0032991//protein-containing complex;GO:0055052//ATP-binding cassette (ABC) transporter complex, substrate-binding subunit-containing;GO:…	GO:0000166//nucleotide binding;GO:0000287//magnesium ion binding;GO:0003674//molecular_function;GO:0003824//catalytic activity;GO:0004812//aminoacyl-tRNA ligase activity;GO:0004820//glycine-tRNA ligase activity;GO:0004821//histidine-tRNA ligase activity;GO:0004827//proline-tRNA ligase activity;GO:0004829//threonine-tRNA ligase activity;GO:0005488//binding;GO:0005515//protein binding;GO:0005524//A…	GO:0006082//organic acid metabolic process;GO:0006139//nucleobase-containing compound metabolic process;GO:0006399//tRNA metabolic process;GO:0006412//translation;GO:0006418//tRNA aminoacylation for protein translation;GO:0006426//glycyl-tRNA aminoacylation;GO:0006427//histidyl-tRNA aminoacylation;GO:0006433//prolyl-tRNA aminoacylation;GO:0006435//threonyl-tRNA aminoacylation;GO:0006518//peptide …
VY93_RS01650	506	448	525	2443	2999	2392	85.91	82.01	87.49	308.23	336.46	317.44	85.1367	320.71	1.91342	2.49e-189	7.6e-189	--	WP_020002958.1 tRNA1(Val) (adenine(37)-N6)-methyltransferase [Mycoplasmopsis synoviae]	-	-	-	-	GO:0005575//cellular_component;GO:0005622//intracellular anatomical structure;GO:0005737//cytoplasm;GO:0005829//cytosol	GO:0000179//rRNA (adenine-N6,N6-)-dimethyltransferase activity;GO:0003674//molecular_function;GO:0003677//DNA binding;GO:0003824//catalytic activity;GO:0008168//methyltransferase activity;GO:0008170//N-methyltransferase activity;GO:0008171//O-methyltransferase activity;GO:0008176//tRNA (guanine-N7-)-methyltransferase activity;GO:0008276//protein methyltransferase activity;GO:0008757//S-adenosylme…	GO:0000154//rRNA modification;GO:0001510//RNA methylation;GO:0006306//DNA methylation;GO:0006400//tRNA modification;GO:0006412//translation;GO:0006464//cellular protein modification process;GO:0008150//biological_process;GO:0008152//metabolic process;GO:0009102//biotin biosynthetic process;GO:0009312//oligosaccharide biosynthetic process;GO:0009452//7-methylguanosine RNA capping;GO:0009877//nodul…
VY93_RS03235	10647	8890	9865	49818	57173	48369	832.83	749.82	757.4	2895.94	2955.24	2957.47	780.017	2936.22	1.91238	0	0	--	WP_020003112.1 lectin like domain-containing protein [Mycoplasmopsis synoviae]	-	-	-	-	GO:0016021//integral component of membrane	GO:0008234//cysteine-type peptidase activity	GO:0006508//proteolysis;GO:0006820//anion transport
VY93_RS00575	5522	5643	5971	29323	32889	27779	477.8	526.49	507.11	1885.54	1880.52	1878.86	503.8	1881.64	1.90107	0	0	--	WP_020003090.1 variable surface lipoprotein [Mycoplasmopsis synoviae]	-	-	-	-	-	GO:0016757//glycosyltransferase activity	-
VY93_RS00605	287	244	242	1325	1496	1226	29.64	27.17	24.53	101.69	102.09	98.97	27.1133	100.917	1.89609	1.98e-128	4.92e-128	OB0768	WP_117274851.1 methyltransferase [Mycoplasmopsis synoviae]	-	-	-	-	-	GO:0003674//molecular_function;GO:0003676//nucleic acid binding;GO:0003723//RNA binding;GO:0003824//catalytic activity;GO:0005488//binding;GO:0008168//methyltransferase activity;GO:0008173//RNA methyltransferase activity;GO:0008176//tRNA (guanine-N7-)-methyltransferase activity;GO:0008276//protein methyltransferase activity;GO:0008649//rRNA methyltransferase activity;GO:0008757//S-adenosylmethion…	GO:0000154//rRNA modification;GO:0001510//RNA methylation;GO:0006139//nucleobase-containing compound metabolic process;GO:0006396//RNA processing;GO:0006400//tRNA modification;GO:0006412//translation;GO:0006725//cellular aromatic compound metabolic process;GO:0006807//nitrogen compound metabolic process;GO:0008150//biological_process;GO:0008152//metabolic process;GO:0009451//RNA modification;GO:0…
VY93_RS03000	1444	1509	1603	7785	8598	7366	159.41	179.63	173.7	638.69	627.23	635.64	170.913	633.853	1.89088	5.09e-273	1.93e-272	--	WP_020002766.1 YitT family protein [Mycoplasmopsis synoviae]	-	-	-	-	GO:0000796//condensin complex	-	GO:0007076//mitotic chromosome condensation
VY93_RS00325	129	127	106	639	637	587	21.26	22.57	17.14	78.25	69.36	75.61	20.3233	74.4067	1.87229	2.94e-61	5.32e-61	--	WP_020002837.1 alpha/beta fold hydrolase [Mycoplasmopsis synoviae]	-	-	-	-	-	GO:0016787//hydrolase activity;GO:0050480//imidazolonepropionase activity;GO:0070205//2-succinyl-6-hydroxy-2,4-cyclohexadiene-1-carboxylate synthase activity	GO:0006548//histidine catabolic process;GO:0006629//lipid metabolic process;GO:0009234//menaquinone biosynthetic process
VY93_RS02075	322	315	344	1663	1837	1493	36.72	38.74	38.51	140.95	138.44	133.1	37.99	137.497	1.85571	6.78e-162	1.94e-161	potA	WP_020003227.1 ABC transporter ATP-binding protein [Mycoplasmopsis synoviae]	Environmental Information Processing	Membrane transport	ko02010//ABC transporters	K10112	GO:0005575//cellular_component;GO:0005887//integral component of plasma membrane;GO:0009380//excinuclease repair complex;GO:0009898//cytoplasmic side of plasma membrane;GO:0015627//type II protein secretion system complex;GO:0016021//integral component of membrane;GO:0043190//ATP-binding cassette (ABC) transporter complex;GO:0055051//ATP-binding cassette (ABC) transporter complex, integrated subs…	GO:0003674//molecular_function;GO:0003924//GTPase activity;GO:0005260//intracellularly ATP-gated chloride channel activity;GO:0005319//lipid transporter activity;GO:0005524//ATP binding;GO:0005525//GTP binding;GO:0009381//excinuclease ABC activity;GO:0015220//choline transmembrane transporter activity;GO:0015221//lipopolysaccharide transmembrane transporter activity;GO:0015412//ABC-type molybdate…	GO:0000910//cytokinesis;GO:0006289//nucleotide-excision repair;GO:0006412//translation;GO:0006810//transport;GO:0006817//phosphate ion transport;GO:0006824//cobalt ion transport;GO:0006855//xenobiotic transmembrane transport;GO:0006869//lipid transport;GO:0007601//visual perception;GO:0008150//biological_process;GO:0008272//sulfate transport;GO:0015628//protein secretion by the type II secretion …
VY93_RS01765	5203	4132	4693	22301	25346	22409	484.83	415.17	429.23	1544.32	1560.7	1632.25	443.077	1579.09	1.83347	2.91e-243	1.01e-242	--	WP_020002935.1 hypothetical protein [Mycoplasmopsis synoviae]	-	-	-	-	-	GO:0022857//transmembrane transporter activity	-
VY93_RS00230	846	754	712	3608	4292	3659	51.31	49.31	42.39	162.62	172.02	173.47	47.67	169.37	1.82902	2.73e-156	7.5e-156	macB	WP_020002780.1 ATP-binding cassette domain-containing protein [Mycoplasmopsis synoviae]	-	-	-	-	GO:0005575//cellular_component;GO:0005887//integral component of plasma membrane;GO:0009380//excinuclease repair complex;GO:0009898//cytoplasmic side of plasma membrane;GO:0016020//membrane;GO:0016021//integral component of membrane;GO:0043190//ATP-binding cassette (ABC) transporter complex;GO:0055051//ATP-binding cassette (ABC) transporter complex, integrated substrate binding;GO:0055052//ATP-bi…	GO:0003924//GTPase activity;GO:0004170//dUTP diphosphatase activity;GO:0004385//guanylate kinase activity;GO:0005260//intracellularly ATP-gated chloride channel activity;GO:0005319//lipid transporter activity;GO:0005524//ATP binding;GO:0005525//GTP binding;GO:0009381//excinuclease ABC activity;GO:0015220//choline transmembrane transporter activity;GO:0015221//lipopolysaccharide transmembrane tran…	GO:0000910//cytokinesis;GO:0006289//nucleotide-excision repair;GO:0006412//translation;GO:0006810//transport;GO:0006817//phosphate ion transport;GO:0006824//cobalt ion transport;GO:0006855//xenobiotic transmembrane transport;GO:0006869//lipid transport;GO:0007059//chromosome segregation;GO:0007601//visual perception;GO:0008150//biological_process;GO:0008272//sulfate transport;GO:0009394//2'-deoxy…
VY93_RS03305	7006	5953	6391	31417	34063	30574	678.22	621.39	607.25	2260.17	2179	2313.55	635.62	2250.91	1.82427	2.29565962042191e-316	9.48272471594404e-316	tig	WP_020003125.1 trigger factor [Mycoplasmopsis synoviae]	-	-	-	-	GO:0005575//cellular_component;GO:0005622//intracellular anatomical structure;GO:0005737//cytoplasm;GO:0005854//nascent polypeptide-associated complex	GO:0003674//molecular_function;GO:0003755//peptidyl-prolyl cis-trans isomerase activity;GO:0003824//catalytic activity;GO:0016853//isomerase activity;GO:0016859//cis-trans isomerase activity;GO:0051082//unfolded protein binding;GO:0140096//catalytic activity, acting on a protein	GO:0000413//protein peptidyl-prolyl isomerization;GO:0006457//protein folding;GO:0006464//cellular protein modification process;GO:0006807//nitrogen compound metabolic process;GO:0006810//transport;GO:0007049//cell cycle;GO:0008104//protein localization;GO:0008150//biological_process;GO:0008152//metabolic process;GO:0009987//cellular process;GO:0015031//protein transport;GO:0015833//peptide trans…
VY93_RS02245	84	65	72	348	430	323	16.16	13.48	13.59	49.75	54.66	48.57	14.41	50.9933	1.82324	5.83e-49	9.74e-49	ytzG	WP_026365208.1 rRNA pseudouridine synthase [Mycoplasmopsis synoviae]	-	-	-	-	GO:0005575//cellular_component;GO:0005622//intracellular anatomical structure;GO:0005737//cytoplasm;GO:0005829//cytosol	GO:0003674//molecular_function;GO:0003676//nucleic acid binding;GO:0003723//RNA binding;GO:0003824//catalytic activity;GO:0005488//binding;GO:0009982//pseudouridine synthase activity;GO:0016853//isomerase activity;GO:0016866//intramolecular transferase activity;GO:0097159//organic cyclic compound binding;GO:1901363//heterocyclic compound binding	GO:0000154//rRNA modification;GO:0000455//enzyme-directed rRNA pseudouridine synthesis;GO:0001522//pseudouridine synthesis;GO:0006139//nucleobase-containing compound metabolic process;GO:0006364//rRNA processing;GO:0006396//RNA processing;GO:0006725//cellular aromatic compound metabolic process;GO:0006807//nitrogen compound metabolic process;GO:0008150//biological_process;GO:0008152//metabolic pr…
VY93_RS00200	46.75	32	32.5	185	198.5	166.25	6.14	4.54	4.19	18.07	17.24	17.08	4.95667	17.4633	1.81689	2.9e-32	4.39e-32	--	WP_020002725.1 IS30 family transposase [Mycoplasmopsis synoviae]	-	-	-	-	-	GO:0003677//DNA binding;GO:0003700//DNA-binding transcription factor activity	GO:0006355//regulation of transcription, DNA-templated
VY93_RS00900	46.75	32	32.5	185	198.5	166.25	6.14	4.54	4.19	18.07	17.24	17.08	4.95667	17.4633	1.81689	4.71e-32	7.1e-32	--	WP_020002725.1 IS30 family transposase [Mycoplasmopsis synoviae]	-	-	-	-	-	GO:0003677//DNA binding;GO:0003700//DNA-binding transcription factor activity	GO:0006355//regulation of transcription, DNA-templated
VY93_RS01540	46.75	32	32.5	185	198.5	166.25	6.14	4.54	4.19	18.07	17.24	17.08	4.95667	17.4633	1.81689	1.37e-31	2.05e-31	--	WP_020002725.1 IS30 family transposase [Mycoplasmopsis synoviae]	-	-	-	-	-	GO:0003677//DNA binding;GO:0003700//DNA-binding transcription factor activity	GO:0006355//regulation of transcription, DNA-templated
VY93_RS02375	46.75	32	32.5	185	198.5	166.25	6.14	4.54	4.19	18.07	17.24	17.08	4.95667	17.4633	1.81689	7.37e-32	1.11e-31	--	WP_020002725.1 IS30 family transposase [Mycoplasmopsis synoviae]	-	-	-	-	-	GO:0003677//DNA binding;GO:0003700//DNA-binding transcription factor activity	GO:0006355//regulation of transcription, DNA-templated
VY93_RS02790	493	394	469	2119	2400	2098	33.84	29.16	31.6	108.09	108.86	112.56	31.5333	109.837	1.80041	5e-160	1.42e-159	--	WP_117274827.1 hypothetical protein [Mycoplasmopsis synoviae]	Environmental Information Processing	Membrane transport	ko02010//ABC transporters	K11069	-	-	-
VY93_RS02150	1368	1208	1308	6084	6901	5913	211.43	201.32	198.42	698.79	704.81	714.36	203.723	705.987	1.79303	6.36e-278	2.44e-277	thyA	WP_020003239.1 thymidylate synthase [Mycoplasmopsis synoviae]	Metabolism;Metabolism;Metabolism	Global and overview maps;Nucleotide metabolism;Metabolism of cofactors and vitamins	ko01100//Metabolic pathways;ko00240//Pyrimidine metabolism;ko00670//One carbon pool by folate	K00560;K00560;K00560	GO:0005575//cellular_component;GO:0005622//intracellular anatomical structure;GO:0005737//cytoplasm	GO:0003674//molecular_function;GO:0003824//catalytic activity;GO:0004799//thymidylate synthase activity;GO:0008168//methyltransferase activity;GO:0016740//transferase activity;GO:0016741//transferase activity, transferring one-carbon groups;GO:0042083//5,10-methylenetetrahydrofolate-dependent methyltransferase activity	GO:0006139//nucleobase-containing compound metabolic process;GO:0006220//pyrimidine nucleotide metabolic process;GO:0006221//pyrimidine nucleotide biosynthetic process;GO:0006231//dTMP biosynthetic process;GO:0006235//dTTP biosynthetic process;GO:0006725//cellular aromatic compound metabolic process;GO:0006753//nucleoside phosphate metabolic process;GO:0006793//phosphorus metabolic process;GO:000…
VY93_RS00640	3886	2896	3458	15632	18030	16002	622.05	499.86	543.31	1859.58	1907.19	2002.28	555.073	1923.02	1.79262	1e-158	2.81e-158	--	WP_109536960.1 hypothetical protein [Mycoplasmopsis synoviae]	-	-	-	-	-	-	-
VY93_RS00925	2703	2172	2593	11642	13103	11278	140.06	121.35	131.88	448.3	448.65	456.8	131.097	451.25	1.7833	2.65e-250	9.51e-250	secDF	WP_020002807.1 protein translocase subunit SecDF [Mycoplasmopsis synoviae]	Cellular Processes;Genetic Information Processing;Environmental Information Processing	Cellular community - prokaryotes;Folding, sorting and degradation;Membrane transport	ko02024//Quorum sensing;ko03060//Protein export;ko03070//Bacterial secretion system	K12257;K12257;K12257	GO:0005575//cellular_component;GO:0005618//cell wall;GO:0005622//intracellular anatomical structure;GO:0005886//plasma membrane;GO:0005887//integral component of plasma membrane;GO:0016020//membrane;GO:0016021//integral component of membrane;GO:0030312//external encapsulating structure;GO:0031224//intrinsic component of membrane;GO:0031226//intrinsic component of plasma membrane;GO:0031522//cell …	GO:0003674//molecular_function;GO:0005215//transporter activity;GO:0008320//protein transmembrane transporter activity;GO:0015399//primary active transmembrane transporter activity;GO:0015450//protein-transporting ATPase activity;GO:0022804//active transmembrane transporter activity;GO:0022857//transmembrane transporter activity;GO:0022884//macromolecule transmembrane transporter activity;GO:0042…	GO:0006810//transport;GO:0006886//intracellular protein transport;GO:0008104//protein localization;GO:0008150//biological_process;GO:0015031//protein transport;GO:0015833//peptide transport;GO:0033036//macromolecule localization;GO:0034613//cellular protein localization;GO:0042886//amide transport;GO:0043952//protein transport by the Sec complex;GO:0045184//establishment of protein localization;G…
VY93_RS02295	4910	4925	5202	23745	26721	22127	323.16	349.52	336.05	1161.4	1162.15	1138.37	336.243	1153.97	1.77903	0	0	gdpP	WP_117274883.1 DHH family phosphoesterase [Mycoplasmopsis synoviae]	-	-	-	-	GO:0005575//cellular_component;GO:0005622//intracellular anatomical structure;GO:0005737//cytoplasm;GO:0005840//ribosome;GO:0005886//plasma membrane;GO:0016020//membrane;GO:0016021//integral component of membrane;GO:0031224//intrinsic component of membrane;GO:0032991//protein-containing complex;GO:0043226//organelle;GO:0043228//non-membrane-bounded organelle;GO:0043229//intracellular organelle;GO…	GO:0003674//molecular_function;GO:0003676//nucleic acid binding;GO:0003723//RNA binding;GO:0003735//structural constituent of ribosome;GO:0003824//catalytic activity;GO:0005198//structural molecule activity;GO:0005488//binding;GO:0016787//hydrolase activity;GO:0019843//rRNA binding;GO:0043167//ion binding;GO:0043169//cation binding;GO:0046872//metal ion binding;GO:0097159//organic cyclic compound…	GO:0006412//translation;GO:0006518//peptide metabolic process;GO:0006807//nitrogen compound metabolic process;GO:0008150//biological_process;GO:0008152//metabolic process;GO:0009058//biosynthetic process;GO:0009059//macromolecule biosynthetic process;GO:0009653//anatomical structure morphogenesis;GO:0009987//cellular process;GO:0010467//gene expression;GO:0019538//protein metabolic process;GO:003…
VY93_RS00335	60	39	41	215	263	197	35.39	24.8	23.73	94.23	102.49	90.82	27.9733	95.8467	1.77668	7.37e-33	1.12e-32	--	WP_011283226.1 phosphopantetheine-binding protein [Mycoplasmopsis synoviae]	Metabolism;Metabolism;Metabolism	Global and overview maps;Global and overview maps;Biosynthesis of other secondary metabolites	ko01100//Metabolic pathways;ko01110//Biosynthesis of secondary metabolites;ko00998//Biosynthesis of various antibiotics	K02078;K02078;K02078	GO:0005575//cellular_component	GO:0000036//acyl carrier activity;GO:0003674//molecular_function	GO:0006633//fatty acid biosynthetic process;GO:0030152//bacteriocin biosynthetic process
VY93_RS03285	6260	5839	6293	28750	32393	27183	429.68	432.15	423.96	1466.5	1469.25	1458.45	428.597	1464.73	1.77295	0	0	yidC	WP_020003122.1 membrane protein insertase YidC [Mycoplasmopsis synoviae]	Cellular Processes;Genetic Information Processing;Environmental Information Processing	Cellular community - prokaryotes;Folding, sorting and degradation;Membrane transport	ko02024//Quorum sensing;ko03060//Protein export;ko03070//Bacterial secretion system	K03217;K03217;K03217	GO:0005575//cellular_component;GO:0005886//plasma membrane;GO:0016020//membrane;GO:0016021//integral component of membrane;GO:0031224//intrinsic component of membrane;GO:0071944//cell periphery	GO:0003674//molecular_function;GO:0005215//transporter activity;GO:0032977//membrane insertase activity	GO:0006810//transport;GO:0008104//protein localization;GO:0008150//biological_process;GO:0015031//protein transport;GO:0015833//peptide transport;GO:0033036//macromolecule localization;GO:0042886//amide transport;GO:0045184//establishment of protein localization;GO:0051179//localization;GO:0051205//protein insertion into membrane;GO:0051234//establishment of localization;GO:0071702//organic subst…
VY93_RS01795	7536	7398	7841	35675	40217	33146	488.81	517.42	499.2	1719.66	1723.8	1680.59	501.81	1708.02	1.76711	0	0	MPN_134	WP_117274878.1 ATP-binding cassette domain-containing protein [Mycoplasmopsis synoviae]	Environmental Information Processing	Membrane transport	ko02010//ABC transporters	K10112	GO:0005575//cellular_component;GO:0005887//integral component of plasma membrane;GO:0009898//cytoplasmic side of plasma membrane;GO:0016021//integral component of membrane;GO:0043190//ATP-binding cassette (ABC) transporter complex;GO:0055051//ATP-binding cassette (ABC) transporter complex, integrated substrate binding;GO:0055052//ATP-binding cassette (ABC) transporter complex, substrate-binding s…	GO:0000166//nucleotide binding;GO:0003674//molecular_function;GO:0003723//RNA binding;GO:0003724//RNA helicase activity;GO:0003824//catalytic activity;GO:0003924//GTPase activity;GO:0005260//intracellularly ATP-gated chloride channel activity;GO:0005319//lipid transporter activity;GO:0005488//binding;GO:0005524//ATP binding;GO:0005525//GTP binding;GO:0015220//choline transmembrane transporter act…	GO:0000910//cytokinesis;GO:0006614//SRP-dependent cotranslational protein targeting to membrane;GO:0006810//transport;GO:0006817//phosphate ion transport;GO:0006824//cobalt ion transport;GO:0006855//xenobiotic transmembrane transport;GO:0006869//lipid transport;GO:0007601//visual perception;GO:0008150//biological_process;GO:0008272//sulfate transport;GO:0015675//nickel cation transport;GO:0015689…
VY93_RS00670	413	398	400	1820	2093	1830	66.59	69.19	63.3	218.06	222.99	230.63	66.36	223.893	1.75443	1.27e-159	3.57e-159	nfo	WP_011283289.1 deoxyribonuclease IV [Mycoplasmopsis synoviae]	Genetic Information Processing	Replication and repair	ko03410//Base excision repair	K01151	-	GO:0003674//molecular_function;GO:0003676//nucleic acid binding;GO:0003677//DNA binding;GO:0003824//catalytic activity;GO:0003906//DNA-(apurinic or apyrimidinic site) endonuclease activity;GO:0004400//histidinol-phosphate transaminase activity;GO:0004518//nuclease activity;GO:0004519//endonuclease activity;GO:0004520//endodeoxyribonuclease activity;GO:0004536//deoxyribonuclease activity;GO:000548…	GO:0000105//histidine biosynthetic process;GO:0006139//nucleobase-containing compound metabolic process;GO:0006259//DNA metabolic process;GO:0006281//DNA repair;GO:0006284//base-excision repair;GO:0006725//cellular aromatic compound metabolic process;GO:0006807//nitrogen compound metabolic process;GO:0006950//response to stress;GO:0006974//cellular response to DNA damage stimulus;GO:0008150//biol…
VY93_RS01660	59	50	56	245	307	230	26.71	24.41	24.88	82.43	91.85	81.4	25.3333	85.2267	1.75027	4.89e-39	7.62e-39	--	WP_020002956.1 hypothetical protein [Mycoplasmopsis synoviae]	-	-	-	-	-	-	-
VY93_RS00775	2925	2556	2862	12640	14210	12252	373.51	351.94	358.71	1199.49	1199.07	1222.95	361.387	1207.17	1.74001	0	0	ftsY	WP_026365171.1 signal recognition particle-docking protein FtsY [Mycoplasmopsis synoviae]	Cellular Processes;Genetic Information Processing;Environmental Information Processing	Cellular community - prokaryotes;Folding, sorting and degradation;Membrane transport	ko02024//Quorum sensing;ko03060//Protein export;ko03070//Bacterial secretion system	K03110;K03110;K03110	GO:0005575//cellular_component;GO:0005622//intracellular anatomical structure;GO:0005737//cytoplasm;GO:0005786//signal recognition particle, endoplasmic reticulum targeting;GO:0005886//plasma membrane;GO:0009898//cytoplasmic side of plasma membrane;GO:0016020//membrane;GO:0043190//ATP-binding cassette (ABC) transporter complex;GO:0048501//signal recognition particle, plasma membrane targeting;GO:…	GO:0000166//nucleotide binding;GO:0001882//nucleoside binding;GO:0001883//purine nucleoside binding;GO:0003674//molecular_function;GO:0003677//DNA binding;GO:0003924//GTPase activity;GO:0004797//thymidine kinase activity;GO:0004798//thymidylate kinase activity;GO:0005047//signal recognition particle binding;GO:0005048//signal sequence binding;GO:0005488//binding;GO:0005524//ATP binding;GO:0005525…	GO:0006464//cellular protein modification process;GO:0006605//protein targeting;GO:0006612//protein targeting to membrane;GO:0006613//cotranslational protein targeting to membrane;GO:0006614//SRP-dependent cotranslational protein targeting to membrane;GO:0006617//SRP-dependent cotranslational protein targeting to membrane, signal sequence recognition;GO:0006810//transport;GO:0006824//cobalt ion t…
VY93_RS02965	4922	3833	4150	18948	21427	19971	619.69	520.35	512.84	1772.85	1782.66	1965.43	550.96	1840.31	1.73993	1.45e-145	3.81e-145	--	WP_036434153.1 glycosyltransferase [Mycoplasmopsis synoviae]	-	-	-	-	-	-	-
VY93_RS01720	23155	19918	21593	97793	109398	95450	1425.59	1322.28	1304.86	4474.39	4450.76	4593.59	1350.91	4506.25	1.73799	0	0	--	WP_020002944.1 hypothetical protein [Mycoplasmopsis synoviae]	-	-	-	-	-	-	-
VY93_RS00655	204	178	154	835	944	737	27.96	26.31	20.72	85.05	85.5	78.96	24.9967	83.17	1.73433	4.62e-63	8.49e-63	prkC	WP_117274852.1 serine/threonine protein kinase [Mycoplasmopsis synoviae]	-	-	-	-	GO:0005575//cellular_component;GO:0005886//plasma membrane;GO:0016020//membrane;GO:0016021//integral component of membrane;GO:0031224//intrinsic component of membrane;GO:0071944//cell periphery	GO:0000166//nucleotide binding;GO:0003674//molecular_function;GO:0003824//catalytic activity;GO:0004672//protein kinase activity;GO:0004674//protein serine/threonine kinase activity;GO:0005488//binding;GO:0005524//ATP binding;GO:0016301//kinase activity;GO:0016709//oxidoreductase activity, acting on paired donors, with incorporation or reduction of molecular oxygen, NAD(P)H as one donor, and inco…	GO:0006464//cellular protein modification process;GO:0006468//protein phosphorylation;GO:0006744//ubiquinone biosynthetic process;GO:0006793//phosphorus metabolic process;GO:0006796//phosphate-containing compound metabolic process;GO:0006807//nitrogen compound metabolic process;GO:0008150//biological_process;GO:0008152//metabolic process;GO:0009987//cellular process;GO:0016310//phosphorylation;GO…
VY93_RS02235	600	411	457	2126	2454	2167	32.6	24.08	24.37	85.84	88.1	92.03	27.0167	88.6567	1.71438	3.98e-71	7.6e-71	MPN_544	WP_081619823.1 DUF2779 domain-containing protein [Mycoplasmopsis synoviae]	-	-	-	-	-	-	-
VY93_RS00700	679	568	630	2804	3031	2724	85.97	77.55	78.29	263.84	253.59	269.6	80.6033	262.343	1.70254	1.63e-161	4.64e-161	--	WP_117274853.1 hypothetical protein [Mycoplasmopsis synoviae]	-	-	-	-	-	-	-
VY93_RS00910	16	15	14	72	69	61	4.03	4.07	3.46	13.47	11.48	12.01	3.85333	12.32	1.67682	1.57e-12	2.03e-12	--	WP_020002735.1 hypothetical protein [Mycoplasmopsis synoviae]	-	-	-	-	-	-	-
VY93_RS00480	487	415	451	2078	2058	1917	84.93	78.04	77.2	269.32	237.17	261.33	80.0567	255.94	1.67671	4.07e-114	9.71e-114	phnC	WP_020003106.1 ATP-binding cassette domain-containing protein [Mycoplasmopsis synoviae]	Environmental Information Processing	Membrane transport	ko02010//ABC transporters	K02041	GO:0005575//cellular_component;GO:0005737//cytoplasm;GO:0005886//plasma membrane;GO:0005887//integral component of plasma membrane;GO:0009379//Holliday junction helicase complex;GO:0009380//excinuclease repair complex;GO:0009898//cytoplasmic side of plasma membrane;GO:0016020//membrane;GO:0016021//integral component of membrane;GO:0043190//ATP-binding cassette (ABC) transporter complex;GO:0055051…	GO:0000166//nucleotide binding;GO:0003674//molecular_function;GO:0003676//nucleic acid binding;GO:0003723//RNA binding;GO:0003724//RNA helicase activity;GO:0003824//catalytic activity;GO:0003924//GTPase activity;GO:0004252//serine-type endopeptidase activity;GO:0004849//uridine kinase activity;GO:0005198//structural molecule activity;GO:0005215//transporter activity;GO:0005260//intracellularly AT…	GO:0000910//cytokinesis;GO:0002949//tRNA threonylcarbamoyladenosine modification;GO:0006281//DNA repair;GO:0006289//nucleotide-excision repair;GO:0006310//DNA recombination;GO:0006412//translation;GO:0006508//proteolysis;GO:0006810//transport;GO:0006811//ion transport;GO:0006817//phosphate ion transport;GO:0006820//anion transport;GO:0006824//cobalt ion transport;GO:0006855//xenobiotic transmembr…
VY93_RS02525	3041	2772	2941	12758	14404	12019	203.13	199.66	192.82	633.31	635.79	627.56	198.537	632.22	1.67102	0	0	--	WP_020002817.1 hypothetical protein [Mycoplasmopsis synoviae]	-	-	-	-	GO:0016020//membrane	GO:0008948//oxaloacetate decarboxylase activity;GO:0015081//sodium ion transmembrane transporter activity	GO:0036376//sodium ion export across plasma membrane
VY93_RS02145	555	514	584	2352	2721	2241	159.46	159.24	164.69	502.19	516.61	503.3	161.13	507.367	1.6548	2.61e-169	7.64e-169	folA	WP_011283540.1 dihydrofolate reductase [Mycoplasmopsis synoviae]	Metabolism;Metabolism;Metabolism	Global and overview maps;Metabolism of cofactors and vitamins;Metabolism of cofactors and vitamins	ko01100//Metabolic pathways;ko00670//One carbon pool by folate;ko00790//Folate biosynthesis	K00287;K00287;K00287	-	GO:0000166//nucleotide binding;GO:0003674//molecular_function;GO:0003824//catalytic activity;GO:0004146//dihydrofolate reductase activity;GO:0005488//binding;GO:0016491//oxidoreductase activity;GO:0016645//oxidoreductase activity, acting on the CH-NH group of donors;GO:0016646//oxidoreductase activity, acting on the CH-NH group of donors, NAD or NADP as acceptor;GO:0036094//small molecule binding…	GO:0001505//regulation of neurotransmitter levels;GO:0006082//organic acid metabolic process;GO:0006520//cellular amino acid metabolic process;GO:0006544//glycine metabolic process;GO:0006545//glycine biosynthetic process;GO:0006575//cellular modified amino acid metabolic process;GO:0006725//cellular aromatic compound metabolic process;GO:0006730//one-carbon metabolic process;GO:0006760//folic ac…
VY93_RS03120	510	361	406	1902	2000	1727	79.37	60.58	62.02	219.98	205.68	210.09	67.3233	211.917	1.65432	1.76e-77	3.48e-77	truB	AKB11289.1 tRNA pseudouridine synthase B [Mycoplasmopsis synoviae ATCC 25204] [Mycoplasmopsis synoviae]	-	-	-	-	GO:0000315//organellar large ribosomal subunit;GO:0022625//cytosolic large ribosomal subunit	GO:0003674//molecular_function;GO:0003676//nucleic acid binding;GO:0003723//RNA binding;GO:0003735//structural constituent of ribosome;GO:0003824//catalytic activity;GO:0004730//pseudouridylate synthase activity;GO:0005488//binding;GO:0009982//pseudouridine synthase activity;GO:0016853//isomerase activity;GO:0016866//intramolecular transferase activity;GO:0097159//organic cyclic compound binding;…	GO:0001522//pseudouridine synthesis;GO:0006139//nucleobase-containing compound metabolic process;GO:0006396//RNA processing;GO:0006399//tRNA metabolic process;GO:0006400//tRNA modification;GO:0006412//translation;GO:0006725//cellular aromatic compound metabolic process;GO:0006807//nitrogen compound metabolic process;GO:0008033//tRNA processing;GO:0008150//biological_process;GO:0008152//metabolic …
VY93_RS03660	1526	1104	1446	5781	6476	5662	301.31	235.05	280.24	848.27	844.96	873.88	272.2	855.703	1.65244	2.81e-114	6.74e-114	--	WP_011283807.1 recombination protein O N-terminal domain-containing protein [Mycoplasmopsis synoviae]	Genetic Information Processing	Replication and repair	ko03440//Homologous recombination	K03584	-	GO:0003677//DNA binding	GO:0006281//DNA repair;GO:0006310//DNA recombination
VY93_RS00600	479	462	515	2060	2370	1943	91.75	95.42	96.82	293.23	299.98	290.91	94.6633	294.707	1.6384	3.64e-157	1.01e-156	--	WP_117274850.1 thermonuclease family protein [Mycoplasmopsis synoviae]	-	-	-	-	-	-	-
VY93_RS02765	456	374	363	1593	1990	1625	34.29	30.33	26.79	89.03	98.89	95.52	30.47	94.48	1.63262	2.79e-81	5.71e-81	TM_0288	WP_117274891.1 ABC transporter ATP-binding protein/permease [Mycoplasmopsis synoviae]	Environmental Information Processing	Membrane transport	ko02010//ABC transporters	K18888	GO:0005575//cellular_component;GO:0005737//cytoplasm;GO:0005886//plasma membrane;GO:0005887//integral component of plasma membrane;GO:0009380//excinuclease repair complex;GO:0009898//cytoplasmic side of plasma membrane;GO:0016020//membrane;GO:0016021//integral component of membrane;GO:0031224//intrinsic component of membrane;GO:0043190//ATP-binding cassette (ABC) transporter complex;GO:0055051//A…	GO:0000166//nucleotide binding;GO:0003674//molecular_function;GO:0003824//catalytic activity;GO:0003924//GTPase activity;GO:0004386//helicase activity;GO:0004527//exonuclease activity;GO:0005215//transporter activity;GO:0005260//intracellularly ATP-gated chloride channel activity;GO:0005319//lipid transporter activity;GO:0005488//binding;GO:0005524//ATP binding;GO:0005525//GTP binding;GO:0009381/…	GO:0000910//cytokinesis;GO:0006260//DNA replication;GO:0006281//DNA repair;GO:0006289//nucleotide-excision repair;GO:0006310//DNA recombination;GO:0006810//transport;GO:0006817//phosphate ion transport;GO:0006824//cobalt ion transport;GO:0006855//xenobiotic transmembrane transport;GO:0006869//lipid transport;GO:0007601//visual perception;GO:0008150//biological_process;GO:0008272//sulfate transpor…
VY93_RS02225	4634	4048	4668	18561	21178	18201	699.33	658.71	691.44	2081.63	2111.96	2147.07	683.16	2113.55	1.62938	1.9081130456271e-316	7.93373316630956e-316	rpsB	WP_020003254.1 30S ribosomal protein S2 [Mycoplasmopsis synoviae]	Genetic Information Processing	Translation	ko03010//Ribosome	K02967	GO:0000314//organellar small ribosomal subunit;GO:0005575//cellular_component;GO:0005618//cell wall;GO:0005622//intracellular anatomical structure;GO:0005737//cytoplasm;GO:0005829//cytosol;GO:0005840//ribosome;GO:0005886//plasma membrane;GO:0015935//small ribosomal subunit;GO:0016020//membrane;GO:0022626//cytosolic ribosome;GO:0022627//cytosolic small ribosomal subunit;GO:0030312//external encaps…	GO:0003674//molecular_function;GO:0003676//nucleic acid binding;GO:0003723//RNA binding;GO:0003735//structural constituent of ribosome;GO:0005198//structural molecule activity;GO:0005488//binding;GO:0008270//zinc ion binding;GO:0019843//rRNA binding;GO:0043167//ion binding;GO:0043169//cation binding;GO:0046872//metal ion binding;GO:0046914//transition metal ion binding;GO:0097159//organic cyclic …	GO:0000028//ribosomal small subunit assembly;GO:0006139//nucleobase-containing compound metabolic process;GO:0006351//transcription, DNA-templated;GO:0006353//DNA-templated transcription, termination;GO:0006412//translation;GO:0006518//peptide metabolic process;GO:0006725//cellular aromatic compound metabolic process;GO:0006807//nitrogen compound metabolic process;GO:0006996//organelle organizati…
VY93_RS01645	1340	1188	1209	5282	5972	4991	81.49	77.9	72.17	238.72	240	237.26	77.1867	238.66	1.62853	3.31e-201	1.06e-200	rnr	WP_117274819.1 ribonuclease R [Mycoplasmopsis synoviae]	Genetic Information Processing	Folding, sorting and degradation	ko03018//RNA degradation	K12573	GO:0000314//organellar small ribosomal subunit;GO:0005575//cellular_component;GO:0005622//intracellular anatomical structure;GO:0005737//cytoplasm;GO:0022627//cytosolic small ribosomal subunit	GO:0003674//molecular_function;GO:0003676//nucleic acid binding;GO:0003723//RNA binding;GO:0003735//structural constituent of ribosome;GO:0003824//catalytic activity;GO:0004518//nuclease activity;GO:0004527//exonuclease activity;GO:0004532//exoribonuclease activity;GO:0004540//ribonuclease activity;GO:0004654//polyribonucleotide nucleotidyltransferase activity;GO:0005488//binding;GO:0008408//3'-5…	GO:0006139//nucleobase-containing compound metabolic process;GO:0006401//RNA catabolic process;GO:0006402//mRNA catabolic process;GO:0006412//translation;GO:0006725//cellular aromatic compound metabolic process;GO:0006807//nitrogen compound metabolic process;GO:0008150//biological_process;GO:0008152//metabolic process;GO:0009987//cellular process;GO:0016070//RNA metabolic process;GO:0034641//cell…
VY93_RS00470	23	15	18	77	86	78	2.05	1.44	1.58	5.11	5.07	5.44	1.69	5.20667	1.62334	5.39e-14	7.05e-14	MHO_3780	WP_036434211.1 hypothetical protein [Mycoplasmopsis synoviae]	-	-	-	-	-	-	-
VY93_RS02740	1352	1188	1392	5420	6017	5294	77.29	73.23	78.11	230.27	227.31	236.58	76.21	231.387	1.60225	2.62e-222	8.71e-222	--	WP_117274890.1 hypothetical protein [Mycoplasmopsis synoviae]	-	-	-	-	GO:0005575//cellular_component;GO:0005886//plasma membrane;GO:0009898//cytoplasmic side of plasma membrane;GO:0016020//membrane;GO:0071944//cell periphery	GO:0000166//nucleotide binding;GO:0003674//molecular_function;GO:0003824//catalytic activity;GO:0005215//transporter activity;GO:0005488//binding;GO:0005524//ATP binding;GO:0015399//primary active transmembrane transporter activity;GO:0016462//pyrophosphatase activity;GO:0016787//hydrolase activity;GO:0016817//hydrolase activity, acting on acid anhydrides;GO:0016818//hydrolase activity, acting on…	GO:0000101//sulfur amino acid transport;GO:0006810//transport;GO:0006811//ion transport;GO:0006812//cation transport;GO:0006820//anion transport;GO:0006865//amino acid transport;GO:0008150//biological_process;GO:0015711//organic anion transport;GO:0015821//methionine transport;GO:0015849//organic acid transport;GO:0033308//hydroxyectoine transport;GO:0046942//carboxylic acid transport;GO:0051179/…
VY93_RS00505	1018	1041	1118	4352	4863	4192	96.26	106.14	103.76	305.82	303.87	309.85	102.053	306.513	1.58663	5.07e-193	1.6e-192	gatB	WP_020003102.1 Asp-tRNA(Asn)/Glu-tRNA(Gln) amidotransferase subunit GatB [Mycoplasmopsis synoviae]	Metabolism;Genetic Information Processing	Global and overview maps;Translation	ko01100//Metabolic pathways;ko00970//Aminoacyl-tRNA biosynthesis	K02434;K02434	GO:0030956//glutamyl-tRNA(Gln) amidotransferase complex	GO:0000166//nucleotide binding;GO:0003674//molecular_function;GO:0003824//catalytic activity;GO:0005488//binding;GO:0005524//ATP binding;GO:0016874//ligase activity;GO:0016879//ligase activity, forming carbon-nitrogen bonds;GO:0016884//carbon-nitrogen ligase activity, with glutamine as amido-N-donor;GO:0017076//purine nucleotide binding;GO:0030554//adenyl nucleotide binding;GO:0032553//ribonucleo…	GO:0006082//organic acid metabolic process;GO:0006139//nucleobase-containing compound metabolic process;GO:0006399//tRNA metabolic process;GO:0006412//translation;GO:0006424//glutamyl-tRNA aminoacylation;GO:0006518//peptide metabolic process;GO:0006520//cellular amino acid metabolic process;GO:0006725//cellular aromatic compound metabolic process;GO:0006807//nitrogen compound metabolic process;GO…
VY93_RS01675	396	369	428	1592	1857	1543	78.88	79.26	83.68	235.68	244.45	240.27	80.6067	240.133	1.57486	1.76e-128	4.39e-128	ung	WP_020002953.1 uracil-DNA glycosylase [Mycoplasmopsis synoviae]	Genetic Information Processing	Replication and repair	ko03410//Base excision repair	K03648	GO:0005575//cellular_component;GO:0005622//intracellular anatomical structure;GO:0005737//cytoplasm	GO:0003674//molecular_function;GO:0003824//catalytic activity;GO:0004844//uracil DNA N-glycosylase activity;GO:0016787//hydrolase activity;GO:0016798//hydrolase activity, acting on glycosyl bonds;GO:0016799//hydrolase activity, hydrolyzing N-glycosyl compounds;GO:0019104//DNA N-glycosylase activity;GO:0097506//deaminated base DNA N-glycosylase activity;GO:0140097//catalytic activity, acting on DNA	GO:0006139//nucleobase-containing compound metabolic process;GO:0006259//DNA metabolic process;GO:0006281//DNA repair;GO:0006284//base-excision repair;GO:0006285//base-excision repair, AP site formation;GO:0006725//cellular aromatic compound metabolic process;GO:0006807//nitrogen compound metabolic process;GO:0006950//response to stress;GO:0006974//cellular response to DNA damage stimulus;GO:0008…
VY93_RS01095	94	103	120	413	475	434	43.89	51.85	54.99	143.3	146.55	158.39	50.2433	149.413	1.5723	4.31e-44	6.88e-44	--	WP_117274856.1 hypothetical protein [Mycoplasmopsis synoviae]	-	-	-	-	-	-	-
VY93_RS02705	747	530	573	2445	2787	2380	182.96	139.97	137.75	445.03	451.07	455.65	153.56	450.583	1.55299	1.47e-64	2.73e-64	--	WP_020003014.1 hypothetical protein [Mycoplasmopsis synoviae]	-	-	-	-	GO:0005783//endoplasmic reticulum	-	GO:0045047//protein targeting to ER
VY93_RS01915	5811	5220	5574	22434	24655	20928	888.92	861.02	836.92	2550.33	2492.26	2502.47	862.287	2515.02	1.54433	9.99168080148036e-310	0	MGE1	WP_144406209.1 nucleotide exchange factor GrpE [Mycoplasmopsis synoviae]	-	-	-	-	GO:0005575//cellular_component;GO:0005618//cell wall;GO:0005622//intracellular anatomical structure;GO:0005737//cytoplasm;GO:0005886//plasma membrane;GO:0016021//integral component of membrane;GO:0030312//external encapsulating structure;GO:0071944//cell periphery	GO:0000166//nucleotide binding;GO:0000774//adenyl-nucleotide exchange factor activity;GO:0003674//molecular_function;GO:0003755//peptidyl-prolyl cis-trans isomerase activity;GO:0005488//binding;GO:0005515//protein binding;GO:0008855//exodeoxyribonuclease VII activity;GO:0017076//purine nucleotide binding;GO:0030234//enzyme regulator activity;GO:0030554//adenyl nucleotide binding;GO:0036094//small…	GO:0000398//mRNA splicing, via spliceosome;GO:0006415//translational termination;GO:0006457//protein folding;GO:0006950//response to stress;GO:0007154//cell communication;GO:0008150//biological_process;GO:0009267//cellular response to starvation;GO:0009605//response to external stimulus;GO:0009987//cellular process;GO:0009991//response to extracellular stimulus;GO:0031667//response to nutrient le…
VY93_RS01820	50248	47694	51504	197512	220718	185407	2917.31	2985.77	2934.99	8521.85	8467.92	8414.28	2946.02	8468.02	1.52326	0	0	MPN_364	WP_117274820.1 P80 family lipoprotein [Mycoplasmopsis synoviae]	-	-	-	-	-	-	-
VY93_RS00140	27	27	19	80	110	106	4.96	5.35	3.43	10.92	13.35	15.22	4.58	13.1633	1.52311	3.17e-13	4.12e-13	MG293	WP_117274801.1 glycerophosphodiester phosphodiesterase [Mycoplasmopsis synoviae]	Metabolism	Lipid metabolism	ko00564//Glycerophospholipid metabolism	K01126	-	GO:0003674//molecular_function;GO:0003824//catalytic activity;GO:0008081//phosphoric diester hydrolase activity;GO:0008889//glycerophosphodiester phosphodiesterase activity;GO:0016787//hydrolase activity;GO:0016788//hydrolase activity, acting on ester bonds;GO:0042578//phosphoric ester hydrolase activity	GO:0006629//lipid metabolic process;GO:0008150//biological_process;GO:0008152//metabolic process;GO:0044238//primary metabolic process;GO:0071704//organic substance metabolic process
VY93_RS01965	786	752	770	2983	3427	2821	75.93	78.33	73.01	214.14	218.75	213.01	75.7567	215.3	1.5069	1.65e-157	4.6e-157	mnmE	WP_020003209.1 tRNA uridine-5-carboxymethylaminomethyl(34) synthesis GTPase MnmE [Mycoplasmopsis synoviae]	-	-	-	-	GO:0000315//organellar large ribosomal subunit;GO:0005575//cellular_component;GO:0005622//intracellular anatomical structure;GO:0005737//cytoplasm;GO:0009288//bacterial-type flagellum;GO:0022625//cytosolic large ribosomal subunit	GO:0000166//nucleotide binding;GO:0001882//nucleoside binding;GO:0001883//purine nucleoside binding;GO:0003674//molecular_function;GO:0003735//structural constituent of ribosome;GO:0003824//catalytic activity;GO:0003924//GTPase activity;GO:0004385//guanylate kinase activity;GO:0005488//binding;GO:0005515//protein binding;GO:0005524//ATP binding;GO:0005525//GTP binding;GO:0016462//pyrophosphatase …	GO:0001539//cilium or flagellum-dependent cell motility;GO:0006139//nucleobase-containing compound metabolic process;GO:0006396//RNA processing;GO:0006399//tRNA metabolic process;GO:0006400//tRNA modification;GO:0006412//translation;GO:0006725//cellular aromatic compound metabolic process;GO:0006807//nitrogen compound metabolic process;GO:0008033//tRNA processing;GO:0008150//biological_process;GO…
VY93_RS03600	6334	5797	6211	23595	26522	22502	490.32	483.88	471.92	1357.37	1356.7	1361.6	482.04	1358.56	1.49485	0	0	MCAP_0231	WP_117274839.1 DUF31 family protein [Mycoplasmopsis synoviae]	-	-	-	-	GO:0005575//cellular_component;GO:0005886//plasma membrane;GO:0016020//membrane;GO:0071944//cell periphery	-	-
VY93_RS00695	758	663	660	2576	3116	2487	145.19	136.93	124.08	366.68	394.4	372.36	135.4	377.813	1.48045	4.49e-103	1.01e-102	MPN_334	WP_011283294.1 ABC transporter ATP-binding protein [Mycoplasmopsis synoviae]	-	-	-	-	GO:0005575//cellular_component;GO:0005887//integral component of plasma membrane;GO:0009380//excinuclease repair complex;GO:0009898//cytoplasmic side of plasma membrane;GO:0016021//integral component of membrane;GO:0016611//iron-iron nitrogenase complex;GO:0016612//molybdenum-iron nitrogenase complex;GO:0016613//vanadium-iron nitrogenase complex;GO:0043190//ATP-binding cassette (ABC) transporter …	GO:0003697//single-stranded DNA binding;GO:0003924//GTPase activity;GO:0004527//exonuclease activity;GO:0005047//signal recognition particle binding;GO:0005260//intracellularly ATP-gated chloride channel activity;GO:0005319//lipid transporter activity;GO:0005524//ATP binding;GO:0009381//excinuclease ABC activity;GO:0015220//choline transmembrane transporter activity;GO:0015221//lipopolysaccharide…	GO:0000910//cytokinesis;GO:0006260//DNA replication;GO:0006281//DNA repair;GO:0006289//nucleotide-excision repair;GO:0006310//DNA recombination;GO:0006810//transport;GO:0006817//phosphate ion transport;GO:0006824//cobalt ion transport;GO:0006855//xenobiotic transmembrane transport;GO:0006869//lipid transport;GO:0007601//visual perception;GO:0008150//biological_process;GO:0008272//sulfate transpor…
VY93_RS01970	331	269	280	1135	1259	1045	55.15	48.33	45.79	140.54	138.62	136.1	49.7567	138.42	1.47609	4.85e-74	9.43e-74	bbp_325	WP_020003210.1 TatD family hydrolase [Mycoplasmopsis synoviae]	-	-	-	-	-	GO:0003674//molecular_function;GO:0003824//catalytic activity;GO:0004518//nuclease activity;GO:0004519//endonuclease activity;GO:0004520//endodeoxyribonuclease activity;GO:0004536//deoxyribonuclease activity;GO:0005488//binding;GO:0016787//hydrolase activity;GO:0016788//hydrolase activity, acting on ester bonds;GO:0016888//endodeoxyribonuclease activity, producing 5'-phosphomonoesters;GO:0016893/…	GO:0006139//nucleobase-containing compound metabolic process;GO:0006259//DNA metabolic process;GO:0006725//cellular aromatic compound metabolic process;GO:0006807//nitrogen compound metabolic process;GO:0008150//biological_process;GO:0008152//metabolic process;GO:0009987//cellular process;GO:0034641//cellular nitrogen compound metabolic process;GO:0043170//macromolecule metabolic process;GO:00442…
VY93_RS00215	347	275	300	1087	1315	1177	45.61	38.98	38.7	106.18	114.22	120.93	41.0967	113.777	1.46911	1.78e-62	3.26e-62	--	WP_027332492.1 hypothetical protein [Mycoplasmopsis synoviae]	-	-	-	-	-	-	-
VY93_RS01715	68	59	52	206	292	202	10.66	9.97	8	23.99	30.24	24.75	9.54333	26.3267	1.46396	8.42e-22	1.18e-21	--	WP_020002945.1 hypothetical protein [Mycoplasmopsis synoviae]	-	-	-	-	-	-	-
VY93_RS01665	6751	6190	7150	24428	28021	24412	717.03	708.91	745.38	1928.12	1966.65	2026.74	723.773	1973.84	1.44739	5.8e-273	2.18e-272	glyA	WP_020002955.1 serine hydroxymethyltransferase [Mycoplasmopsis synoviae]	Metabolism;Metabolism;Metabolism;Metabolism;Metabolism;Metabolism;Metabolism;Metabolism;Metabolism;Metabolism	Global and overview maps;Global and overview maps;Global and overview maps;Global and overview maps;Global and overview maps;Energy metabolism;Metabolism of cofactors and vitamins;Amino acid metabolism;Metabolism of other amino acids;Carbohydrate metabolism	ko01100//Metabolic pathways;ko01110//Biosynthesis of secondary metabolites;ko01120//Microbial metabolism in diverse environments;ko01200//Carbon metabolism;ko01230//Biosynthesis of amino acids;ko00680//Methane metabolism;ko00670//One carbon pool by folate;ko00260//Glycine, serine and threonine metabolism;ko00460//Cyanoamino acid metabolism;ko00630//Glyoxylate and dicarboxylate metabolism	K00600;K00600;K00600;K00600;K00600;K00600;K00600;K00600;K00600;K00600	GO:0005575//cellular_component;GO:0005622//intracellular anatomical structure;GO:0005737//cytoplasm;GO:0005829//cytosol	GO:0003674//molecular_function;GO:0003824//catalytic activity;GO:0004372//glycine hydroxymethyltransferase activity;GO:0005488//binding;GO:0005515//protein binding;GO:0008270//zinc ion binding;GO:0008890//glycine C-acetyltransferase activity;GO:0016740//transferase activity;GO:0016741//transferase activity, transferring one-carbon groups;GO:0016742//hydroxymethyl-, formyl- and related transferase…	GO:0001505//regulation of neurotransmitter levels;GO:0006082//organic acid metabolic process;GO:0006520//cellular amino acid metabolic process;GO:0006544//glycine metabolic process;GO:0006545//glycine biosynthetic process;GO:0006546//glycine catabolic process;GO:0006563//L-serine metabolic process;GO:0006565//L-serine catabolic process;GO:0006567//threonine catabolic process;GO:0006575//cellular …
VY93_RS00905	436.09	322.07	381.23	1376.33	1647.84	1334.36	36.88	29.37	31.64	86.5	92.09	88.21	32.63	88.9333	1.44653	8.65e-68	1.62e-67	--	WP_082071145.1 IS1634 family transposase [Mycoplasmopsis synoviae]	-	-	-	-	-	GO:0003677//DNA binding;GO:0004803//transposase activity;GO:0036094//small molecule binding	GO:0006313//transposition, DNA-mediated
VY93_RS02700	921	758	910	3073	3606	3108	164.46	145.95	159.5	407.8	425.51	433.83	156.637	422.38	1.43112	5.46e-125	1.35e-124	pgsA	WP_117274888.1 CDP-diacylglycerol--glycerol-3-phosphate 3-phosphatidyltransferase [Mycoplasmopsis synoviae]	Metabolism;Metabolism	Global and overview maps;Lipid metabolism	ko01100//Metabolic pathways;ko00564//Glycerophospholipid metabolism	K00995;K00995	GO:0005575//cellular_component;GO:0005886//plasma membrane;GO:0016020//membrane;GO:0016021//integral component of membrane;GO:0031224//intrinsic component of membrane;GO:0071944//cell periphery	GO:0003674//molecular_function;GO:0003824//catalytic activity;GO:0003882//CDP-diacylglycerol-serine O-phosphatidyltransferase activity;GO:0008444//CDP-diacylglycerol-glycerol-3-phosphate 3-phosphatidyltransferase activity;GO:0016740//transferase activity;GO:0016772//transferase activity, transferring phosphorus-containing groups;GO:0016780//phosphotransferase activity, for other substituted phosp…	GO:0006629//lipid metabolic process;GO:0006644//phospholipid metabolic process;GO:0006650//glycerophospholipid metabolic process;GO:0006655//phosphatidylglycerol biosynthetic process;GO:0006793//phosphorus metabolic process;GO:0006796//phosphate-containing compound metabolic process;GO:0008150//biological_process;GO:0008152//metabolic process;GO:0008610//lipid biosynthetic process;GO:0008654//pho…
VY93_RS02960	72	99	87	286	383	310	14.8	21.95	17.56	43.7	52.04	49.82	18.1033	48.52	1.42232	2.18e-23	3.13e-23	--	WP_117274831.1 RDD family protein [Mycoplasmopsis synoviae]	-	-	-	-	-	-	-
VY93_RS03895	5667	4401	5163	18003	20408	18430	451.16	377.79	403.44	1065.11	1073.61	1146.9	410.797	1095.21	1.41471	8.45e-127	2.09e-126	--	WP_082071141.1 IS1634 family transposase [Mycoplasmopsis synoviae]	-	-	-	-	-	GO:0003677//DNA binding;GO:0004553//hydrolase activity, hydrolyzing O-glycosyl compounds;GO:0004803//transposase activity	GO:0006313//transposition, DNA-mediated;GO:0030245//cellulose catabolic process
VY93_RS01920	5343	4655	5162	18379	20722	17575	702.28	659.74	665.96	1795.25	1799.84	1805.71	675.993	1800.27	1.41313	3.48e-250	1.24e-249	hrcA	WP_020003202.1 heat-inducible transcriptional repressor HrcA [Mycoplasmopsis synoviae]	-	-	-	-	GO:0005575//cellular_component;GO:0005622//intracellular anatomical structure;GO:0005737//cytoplasm;GO:0005886//plasma membrane;GO:0016020//membrane;GO:0071944//cell periphery	GO:0003674//molecular_function;GO:0003676//nucleic acid binding;GO:0003677//DNA binding;GO:0003700//DNA-binding transcription factor activity;GO:0005488//binding;GO:0097159//organic cyclic compound binding;GO:0140110//transcription regulator activity;GO:1901363//heterocyclic compound binding	GO:0006139//nucleobase-containing compound metabolic process;GO:0006351//transcription, DNA-templated;GO:0006355//regulation of transcription, DNA-templated;GO:0006725//cellular aromatic compound metabolic process;GO:0006807//nitrogen compound metabolic process;GO:0008150//biological_process;GO:0008152//metabolic process;GO:0009058//biosynthetic process;GO:0009059//macromolecule biosynthetic proc…
VY93_RS01950	92	67	87	305	293	312	21.04	16.52	19.53	51.83	44.28	55.77	19.03	50.6267	1.41162	1.47e-23	2.11e-23	--	WP_011283502.1 hypothetical protein [Mycoplasmopsis synoviae]	-	-	-	-	-	-	-
VY93_RS03800	502	452	518	1720	2069	1697	132.35	128.5	134.05	337.01	360.47	349.74	131.633	349.073	1.40701	9.7e-109	2.26e-108	apt	WP_011283823.1 adenine phosphoribosyltransferase [Mycoplasmopsis synoviae]	Metabolism;Metabolism	Global and overview maps;Nucleotide metabolism	ko01100//Metabolic pathways;ko00230//Purine metabolism	K00759;K00759	GO:0005575//cellular_component;GO:0005622//intracellular anatomical structure;GO:0005737//cytoplasm	GO:0000310//xanthine phosphoribosyltransferase activity;GO:0003674//molecular_function;GO:0003824//catalytic activity;GO:0003999//adenine phosphoribosyltransferase activity;GO:0004422//hypoxanthine phosphoribosyltransferase activity;GO:0004588//orotate phosphoribosyltransferase activity;GO:0004749//ribose phosphate diphosphokinase activity;GO:0004845//uracil phosphoribosyltransferase activity;GO:…	GO:0006139//nucleobase-containing compound metabolic process;GO:0006144//purine nucleobase metabolic process;GO:0006163//purine nucleotide metabolic process;GO:0006164//purine nucleotide biosynthetic process;GO:0006166//purine ribonucleoside salvage;GO:0006167//AMP biosynthetic process;GO:0006168//adenine salvage;GO:0006725//cellular aromatic compound metabolic process;GO:0006753//nucleoside phos…
VY93_RS02165	20093	19486	21068	73556	82486	69756	1242.19	1298.96	1278.4	3379.39	3369.76	3370.95	1273.18	3373.37	1.40575	0	0	nrdE	WP_020003241.1 class 1b ribonucleoside-diphosphate reductase subunit alpha [Mycoplasmopsis synoviae]	Metabolism;Metabolism;Metabolism	Global and overview maps;Nucleotide metabolism;Nucleotide metabolism	ko01100//Metabolic pathways;ko00240//Pyrimidine metabolism;ko00230//Purine metabolism	K00525;K00525;K00525	GO:0005575//cellular_component;GO:0005622//intracellular anatomical structure;GO:0005737//cytoplasm;GO:0005829//cytosol;GO:0005886//plasma membrane;GO:0005971//ribonucleoside-diphosphate reductase complex;GO:0016020//membrane;GO:0032991//protein-containing complex;GO:0071944//cell periphery;GO:1902494//catalytic complex;GO:1990204//oxidoreductase complex	GO:0000166//nucleotide binding;GO:0003674//molecular_function;GO:0003824//catalytic activity;GO:0004748//ribonucleoside-diphosphate reductase activity, thioredoxin disulfide as acceptor;GO:0005488//binding;GO:0005524//ATP binding;GO:0016491//oxidoreductase activity;GO:0016725//oxidoreductase activity, acting on CH or CH2 groups;GO:0016728//oxidoreductase activity, acting on CH or CH2 groups, disu…	GO:0006139//nucleobase-containing compound metabolic process;GO:0006259//DNA metabolic process;GO:0006260//DNA replication;GO:0006725//cellular aromatic compound metabolic process;GO:0006753//nucleoside phosphate metabolic process;GO:0006793//phosphorus metabolic process;GO:0006796//phosphate-containing compound metabolic process;GO:0006807//nitrogen compound metabolic process;GO:0008150//biologi…
VY93_RS03140	218	150	205	636	790	676	40.71	30.21	37.58	88.27	97.49	98.68	36.1667	94.8133	1.39043	2.89e-38	4.47e-38	ysgA	WP_020002856.1 RNA methyltransferase [Mycoplasmopsis synoviae]	-	-	-	-	-	GO:0003674//molecular_function;GO:0003676//nucleic acid binding;GO:0003723//RNA binding;GO:0003824//catalytic activity;GO:0005488//binding;GO:0008168//methyltransferase activity;GO:0008173//RNA methyltransferase activity;GO:0008175//tRNA methyltransferase activity;GO:0016740//transferase activity;GO:0016741//transferase activity, transferring one-carbon groups;GO:0097159//organic cyclic compound …	GO:0001510//RNA methylation;GO:0006139//nucleobase-containing compound metabolic process;GO:0006396//RNA processing;GO:0006400//tRNA modification;GO:0006725//cellular aromatic compound metabolic process;GO:0006807//nitrogen compound metabolic process;GO:0008150//biological_process;GO:0008152//metabolic process;GO:0009451//RNA modification;GO:0009987//cellular process;GO:0010467//gene expression;G…
VY93_RS01695	890	742	909	3026	3281	2943	52.08	46.82	52.21	131.58	126.86	134.61	50.37	131.017	1.37911	3.22e-115	7.77e-115	leuS	WP_020002949.1 leucine--tRNA ligase [Mycoplasmopsis synoviae]	Genetic Information Processing	Translation	ko00970//Aminoacyl-tRNA biosynthesis	K01869	GO:0005575//cellular_component;GO:0005622//intracellular anatomical structure;GO:0005737//cytoplasm;GO:0005829//cytosol	GO:0000166//nucleotide binding;GO:0002161//aminoacyl-tRNA editing activity;GO:0003674//molecular_function;GO:0003824//catalytic activity;GO:0004812//aminoacyl-tRNA ligase activity;GO:0004817//cysteine-tRNA ligase activity;GO:0004822//isoleucine-tRNA ligase activity;GO:0004823//leucine-tRNA ligase activity;GO:0004824//lysine-tRNA ligase activity;GO:0004825//methionine-tRNA ligase activity;GO:00048…	GO:0006082//organic acid metabolic process;GO:0006139//nucleobase-containing compound metabolic process;GO:0006351//transcription, DNA-templated;GO:0006399//tRNA metabolic process;GO:0006412//translation;GO:0006418//tRNA aminoacylation for protein translation;GO:0006423//cysteinyl-tRNA aminoacylation;GO:0006428//isoleucyl-tRNA aminoacylation;GO:0006429//leucyl-tRNA aminoacylation;GO:0006430//lysy…
VY93_RS03320	3578	2936	3283	11363	12982	10828	797.86	705.94	718.55	1883.02	1912.94	1887.38	740.783	1894.45	1.35465	8.97e-155	2.44e-154	infC	WP_026365198.1 translation initiation factor IF-3 [Mycoplasmopsis synoviae]	-	-	-	-	GO:0005575//cellular_component;GO:0005576//extracellular region;GO:0005622//intracellular anatomical structure;GO:0005737//cytoplasm;GO:0005829//cytosol;GO:0005886//plasma membrane;GO:0016020//membrane;GO:0032991//protein-containing complex;GO:0070992//translation initiation complex;GO:0071944//cell periphery;GO:1990904//ribonucleoprotein complex	GO:0000049//tRNA binding;GO:0003674//molecular_function;GO:0003676//nucleic acid binding;GO:0003723//RNA binding;GO:0003743//translation initiation factor activity;GO:0005488//binding;GO:0008135//translation factor activity, RNA binding;GO:0008289//lipid binding;GO:0043021//ribonucleoprotein complex binding;GO:0043022//ribosome binding;GO:0043024//ribosomal small subunit binding;GO:0044877//prote…	GO:0001731//formation of translation preinitiation complex;GO:0002181//cytoplasmic translation;GO:0002183//cytoplasmic translational initiation;GO:0006412//translation;GO:0006413//translational initiation;GO:0006417//regulation of translation;GO:0006446//regulation of translational initiation;GO:0006518//peptide metabolic process;GO:0006807//nitrogen compound metabolic process;GO:0006869//lipid t…
VY93_RS01760	1395	1107	1249	4264	5006	4071	398.25	340.77	349.98	904.64	944.38	908.47	363	919.163	1.34035	2.58e-104	5.85e-104	--	AKJ20516.1 Transcription termination protein NusB [Mycoplasmopsis synoviae]	-	-	-	-	-	GO:0003674//molecular_function;GO:0003676//nucleic acid binding;GO:0003723//RNA binding;GO:0005488//binding;GO:0097159//organic cyclic compound binding;GO:1901363//heterocyclic compound binding	GO:0006139//nucleobase-containing compound metabolic process;GO:0006351//transcription, DNA-templated;GO:0006353//DNA-templated transcription, termination;GO:0006355//regulation of transcription, DNA-templated;GO:0006725//cellular aromatic compound metabolic process;GO:0006807//nitrogen compound metabolic process;GO:0008150//biological_process;GO:0008152//metabolic process;GO:0009058//biosyntheti…
VY93_RS02775	461	348	464	1470	1747	1306	44.92	36.56	44.38	106.44	112.48	99.47	41.9533	106.13	1.33898	4.05e-54	7.02e-54	potA	WP_020003026.1 ABC transporter ATP-binding protein [Mycoplasmopsis synoviae]	Environmental Information Processing	Membrane transport	ko02010//ABC transporters	K11072	GO:0005575//cellular_component;GO:0005840//ribosome;GO:0005886//plasma membrane;GO:0005887//integral component of plasma membrane;GO:0009380//excinuclease repair complex;GO:0009898//cytoplasmic side of plasma membrane;GO:0016020//membrane;GO:0016021//integral component of membrane;GO:0031224//intrinsic component of membrane;GO:0032991//protein-containing complex;GO:0043190//ATP-binding cassette (…	GO:0000166//nucleotide binding;GO:0003674//molecular_function;GO:0003735//structural constituent of ribosome;GO:0003824//catalytic activity;GO:0003924//GTPase activity;GO:0005215//transporter activity;GO:0005260//intracellularly ATP-gated chloride channel activity;GO:0005319//lipid transporter activity;GO:0005488//binding;GO:0005524//ATP binding;GO:0005525//GTP binding;GO:0008324//cation transmem…	GO:0000910//cytokinesis;GO:0006289//nucleotide-excision repair;GO:0006412//translation;GO:0006810//transport;GO:0006811//ion transport;GO:0006812//cation transport;GO:0006817//phosphate ion transport;GO:0006824//cobalt ion transport;GO:0006855//xenobiotic transmembrane transport;GO:0006869//lipid transport;GO:0007601//visual perception;GO:0008150//biological_process;GO:0008272//sulfate transport;…
VY93_RS02285	5437	5559	5762	19522	21807	18278	488.36	538.4	507.99	1303.11	1294.35	1283.32	511.583	1293.59	1.33834	6.79e-203	2.18e-202	dnaB	WP_117274882.1 replicative DNA helicase [Mycoplasmopsis synoviae]	Genetic Information Processing;Cellular Processes	Replication and repair;Cell growth and death	ko03030//DNA replication;ko04112//Cell cycle - Caulobacter	K02314;K02314	GO:0005575//cellular_component;GO:0005622//intracellular anatomical structure;GO:0005657//replication fork;GO:0005694//chromosome;GO:0030894//replisome;GO:0032991//protein-containing complex;GO:0032993//protein-DNA complex;GO:0043226//organelle;GO:0043228//non-membrane-bounded organelle;GO:0043229//intracellular organelle;GO:0043232//intracellular non-membrane-bounded organelle;GO:1990077//primos…	GO:0000166//nucleotide binding;GO:0000287//magnesium ion binding;GO:0003674//molecular_function;GO:0003676//nucleic acid binding;GO:0003677//DNA binding;GO:0003678//DNA helicase activity;GO:0003824//catalytic activity;GO:0004386//helicase activity;GO:0004721//phosphoprotein phosphatase activity;GO:0005488//binding;GO:0005515//protein binding;GO:0005524//ATP binding;GO:0016462//pyrophosphatase act…	GO:0006139//nucleobase-containing compound metabolic process;GO:0006259//DNA metabolic process;GO:0006260//DNA replication;GO:0006261//DNA-dependent DNA replication;GO:0006269//DNA replication, synthesis of RNA primer;GO:0006281//DNA repair;GO:0006725//cellular aromatic compound metabolic process;GO:0006807//nitrogen compound metabolic process;GO:0006996//organelle organization;GO:0008150//biolog…
VY93_RS03260	6293	4826	5433	18755	20737	18675	924.78	764.71	783.65	2048.21	2013.74	2145.21	824.38	2069.05	1.32759	5.47e-100	1.21e-99	--	WP_020003117.1 hypothetical protein [Mycoplasmopsis synoviae]	-	-	-	-	GO:0016021//integral component of membrane	GO:0004930//G protein-coupled receptor activity	GO:0006353//DNA-templated transcription, termination;GO:0007186//G protein-coupled receptor signaling pathway
VY93_RS03100	235	237	239	791	930	788	32.31	35.14	32.25	80.82	84.49	84.69	33.2333	83.3333	1.32626	1.4e-57	2.45e-57	recA	WP_020002850.1 recombinase RecA [Mycoplasmopsis synoviae]	Genetic Information Processing	Replication and repair	ko03440//Homologous recombination	K03553	GO:0005575//cellular_component;GO:0005622//intracellular anatomical structure;GO:0005737//cytoplasm;GO:0005829//cytosol;GO:0009898//cytoplasmic side of plasma membrane;GO:0055052//ATP-binding cassette (ABC) transporter complex, substrate-binding subunit-containing	GO:0000166//nucleotide binding;GO:0003674//molecular_function;GO:0003676//nucleic acid binding;GO:0003677//DNA binding;GO:0003678//DNA helicase activity;GO:0003697//single-stranded DNA binding;GO:0003824//catalytic activity;GO:0004797//thymidine kinase activity;GO:0005488//binding;GO:0005524//ATP binding;GO:0005525//GTP binding;GO:0008094//ATP-dependent activity, acting on DNA;GO:0016462//pyropho…	GO:0006139//nucleobase-containing compound metabolic process;GO:0006259//DNA metabolic process;GO:0006260//DNA replication;GO:0006281//DNA repair;GO:0006310//DNA recombination;GO:0006725//cellular aromatic compound metabolic process;GO:0006777//Mo-molybdopterin cofactor biosynthetic process;GO:0006807//nitrogen compound metabolic process;GO:0006810//transport;GO:0006950//response to stress;GO:000…
VY93_RS03225	25139.3	19716	21098.8	74213.1	82723.1	74717.1	2037.56	1723.07	1678.48	4470.06	4430.55	4733.72	1813.04	4544.78	1.3258	1.23e-102	2.76e-102	--	WP_117274835.1 IS1634 family transposase [Mycoplasmopsis synoviae]	-	-	-	-	-	GO:0003677//DNA binding;GO:0004803//transposase activity	GO:0006313//transposition, DNA-mediated
VY93_RS02625	13871	11731	13626	43887	50163	43677	1253.45	1143.05	1208.56	2947.22	2995.42	3085.17	1201.69	3009.27	1.32435	3.41e-217	1.12e-216	mhp246	WP_026365179.1 MFS transporter [Mycoplasmopsis synoviae]	-	-	-	-	GO:0005575//cellular_component;GO:0005886//plasma membrane;GO:0005887//integral component of plasma membrane;GO:0016020//membrane;GO:0016021//integral component of membrane;GO:0019867//outer membrane;GO:0031224//intrinsic component of membrane;GO:0071944//cell periphery	GO:0022857//transmembrane transporter activity;GO:0042910//xenobiotic transmembrane transporter activity	GO:0042908//xenobiotic transport;GO:0055085//transmembrane transport
[truncated: 359 more rows]
